# Supplementary material for: Assessing the Accuracy of ChatGPT in Answering Questions About Prolonged Disorders of Consciousness
Source: Brain Sci. 2025 Apr 13;15(4):392. doi: 10.3390/brainsci15040392 (PMC12025412; doi:10.3390/brainsci15040392)
Supplement: Supplementary file 1 [file brainsci-15-00392-s001.zip]

Archive with 1 entries (1 files):
- brainsci-3586368-supplementary.xlsx
