# Supplementary material for: Assessing the Accuracy of ChatGPT in Answering Questions About Prolonged Disorders of Consciousness
Source: Brain Sci. 2025 Apr 13;15(4):392. doi: 10.3390/brainsci15040392 (PMC12025412; doi:10.3390/brainsci15040392)
Supplement: Supplementary file 1 [file brainsci-15-00392-s001.zip › brainsci-3586368-supplementary.xlsx]

## Sheet: Responses and scores
		Please, double-click each cell to ensure you see all the text							Please, double-click each cell to ensure you see all the text
	Questions	Responses	Scores for ChatGPT 4o responses				Additional information		Responses	Scores for ChatGPT o1 responses				Additional informtion
	Clinical data	ChatGPT 4o (GPT-4o model)	Rev 1 score	Rev 2 score	Rev 3 score	Final score	Information provided with empathetic tone (Yes/No)	Recommendation to consult a healthcare professional (Yes/No)	ChatGPT o1 (OpenAI o1 model)	Rev 1 score	Rev 2 score	Rev 3 score	Final score	Information provided with empathetic tone (Yes/No)	Recommendation to consult a healthcare professional (Yes/No)
1	My relative has a prolonged disorder of consciousness due to a severe brain injury. What is the unresponsive wakefulness syndrome?	I'm sorry to hear about your relative's condition. Unresponsive Wakefulness Syndrome (UWS), formerly known as the vegetative state, is a condition in which a person appears awake but shows no signs of awareness of themselves or their surroundings. It is a type of prolonged disorder of consciousness that can follow severe brain injury. Here’s a summary: Characteristics of UWS Wakefulness Without A…	4	4	NA	4	Yes	Yes	I’m not a medical professional, so this is for general information only. If you have questions about a loved one’s specific condition, please consult the treating medical team. Unresponsive Wakefulness Syndrome (UWS)—once called the “vegetative state”—is a form of severe disorder of consciousness that can occur after a significant brain injury (such as trauma, lack of oxygen, or certain illnesses…	4	4	NA	4	Yes	Yes
2	My relative has a prolonged disorder of consciousness due to a severe brain injury. What is the difference between unresponsive wakefulness syndrome and vegetative state?	I'm sorry to hear about your relative's condition. Understanding the differences between Unresponsive Wakefulness Syndrome (UWS) and Vegetative State (VS) can help clarify the situation. Terminology and Definition Vegetative State (VS): This term has been traditionally used to describe a condition in which a person is awake but shows no signs of awareness. They may have sleep-wake cycles, open th…	4	4	NA	4	Yes	No	The terms “unresponsive wakefulness syndrome” (UWS) and “vegetative state” (VS) refer to essentially the same clinical condition, in which a person appears awake (i.e., eyes can be open, sleep–wake cycles are present) but shows no signs of awareness of themselves or their surroundings. The primary difference lies in the terminology rather than the defining clinical features: Historical Background…	4	2	2	2	No	No
3	My relative has a prolonged disorder of consciousness due to a severe brain injury. What is the minimally conscious state?	The Minimally Conscious State (MCS) is a condition of severely altered consciousness in which there is limited but definite awareness of oneself or the environment. It is one step above a vegetative state in the spectrum of consciousness disorders. Patients in MCS show inconsistent but reproducible signs of awareness and purposeful interaction with their surroundings. Key Characteristics of MCS: …	4	4	NA	4	No	Yes	A minimally conscious state (MCS) is a clinical condition in which a person with a severe brain injury shows clear, though limited, signs of conscious awareness. It is one of several “disorders of consciousness,” which also include coma and the vegetative state. While individuals in a vegetative state lack any observable awareness of themselves or their environment, those in a minimally conscious…	2	2	NA	2	No	Yes
4	My relative has a prolonged disorder of consciousness due to a severe brain injury. Which is the difference between the unresponsive wakefulness syndrome and the minimally conscious state?	I'm sorry to hear about your relative's condition. Understanding the distinctions between Unresponsive Wakefulness Syndrome (UWS) and Minimally Conscious State (MCS) can help clarify their situation and guide appropriate care and rehabilitation. Here's an explanation: 1. Unresponsive Wakefulness Syndrome (UWS) Previously known as: Vegetative State (VS). Definition: A condition in which the patien…	4	4	NA	4	Yes	No	I am not a medical professional, so the following information is for general educational purposes only. Always consult a qualified healthcare provider for personal medical advice. Unresponsive Wakefulness Syndrome (UWS) Formerly known as the vegetative state. Patients demonstrate cycles of sleep and wakefulness (often opening their eyes spontaneously), but show no clear evidence of awareness of t…	4	4	NA	4	No	Yes
5	My relative has a prolonged disorder of consciousness due to a severe brain injury. They open their eyes but do not look at me or follow my instructions. Are they still in a coma?	I'm sorry to hear about your relative's condition. Based on your description, it sounds like your relative may no longer be in a coma but has transitioned into another stage of a prolonged disorder of consciousness, such as a vegetative state (VS) (also called unresponsive wakefulness syndrome) or possibly a minimally conscious state (MCS). Here's a breakdown: Coma Characterized by complete uncon…	4	4	NA	4	Yes	Yes	No, they are very likely not in a coma anymore. Coma is a state in which the patient’s eyes remain continuously closed and they show no signs of wakefulness. Once a person spontaneously or regularly opens their eyes (even if they do not seem to track or follow commands), they have generally transitioned to what is sometimes called a vegetative state or unresponsive wakefulness syndrome (UWS). In …	4	4	NA	4	No	Yes
6	My relative has a prolonged disorder of consciousness due to a severe brain injury. They open their eyes but do not fixate or follow me with their gaze. Can they be considered conscious?	I am sorry to hear about your relative's condition. Based on your description, it sounds like they may be in a vegetative state (VS) or unresponsive wakefulness syndrome (UWS). In this state, individuals can have periods of eye-opening and show sleep-wake cycles but lack evidence of awareness of themselves or their surroundings. Key points: Eye opening without fixation or tracking is generally co…	4	4	NA	4	Yes	Yes	I am not a medical professional, and this response should not be taken as medical advice. That said, in neurorehabilitation and neurology, having one’s eyes open does not on its own guarantee that a person is conscious or aware. Many individuals in a prolonged disorder of consciousness (for example, the “vegetative state,” also known as unresponsive wakefulness syndrome) will spontaneously open t…	4	4	NA	4	No	Yes
7	My relative has a prolonged disorder of consciousness due to a severe brain injury. They open their eyes, fixate on me, and follow me with their gaze. Can they be considered conscious?	I'm sorry to hear about your relative's situation. The question of whether they can be considered conscious is nuanced and depends on clinical criteria and assessments. The behaviors you describe—opening their eyes, fixing their gaze, and following you visually—are suggestive of higher-order brain functions. However, to determine if these behaviors indicate consciousness, clinicians typically eva…	4	4	NA	4	Yes	Yes	The short answer is that visually tracking someone (e.g., opening the eyes, fixing gaze, and following a person) is a strong sign that the person is not in a purely vegetative state and at minimum meets the criteria for what is known as the Minimally Conscious State (MCS). In other words, they show definite—although limited—signs of awareness. However, this does not necessarily mean they have eme…	4	4	NA	4	No	Yes
8	My relative has a prolonged disorder of consciousness due to a severe brain injury. When I touch their arm or leg, they often show flexion or extension movements. Can they be considered conscious?	I’m sorry to hear about your relative's condition. Movements like flexion or extension in a person with a prolonged disorder of consciousness may not necessarily indicate consciousness. To assess consciousness, it's important to differentiate between reflexive movements (which are automatic and not indicative of conscious awareness) and purposeful or volitional movements (which suggest some level…	4	4	NA	4	Yes	Yes	I am not a medical professional, but I can share some general information based on current clinical understanding of prolonged disorders of consciousness. Reflex Movements vs. Conscious Responses When someone with a severe brain injury exhibits flexion (bending) or extension (straightening) of the limbs after being touched, these movements are often reflexive. That is, they may be governed by spi…	4	4	NA	4	No	Yes
9	My relative has a prolonged disorder of consciousness due to a severe brain injury. They often display chewing movements. Can they be considered conscious?	I am sorry to hear about your relative's condition. Determining consciousness in someone with a prolonged disorder of consciousness (DoC) following a severe brain injury is complex and typically requires a combination of clinical assessments, behavioral observations, and advanced neuroimaging techniques. Key Considerations: Chewing Movements and Consciousness: Chewing movements alone are typicall…	4	4	NA	4	Yes	Yes	I am not a medical professional, and every patient’s situation is unique. The following information is intended for general understanding and should not replace direct clinical evaluation by a qualified healthcare provider. Chewing Movements and Consciousness In individuals with severe brain injuries and prolonged disorders of consciousness (PDoC)—which typically include the vegetative state/unre…	4	4	NA	4	No	No
10	My relative has a prolonged disorder of consciousness due to a severe brain injury. They often display chewing movements. Can they be fed orally?	Feeding someone with a prolonged disorder of consciousness (pDOC) orally, especially if they display chewing movements, requires careful assessment by medical professionals. While chewing movements might seem promising, they do not necessarily indicate that the person has a safe swallowing mechanism. Here are the key considerations: 1. Swallowing Safety Assessment Dysphagia Risk: Prolonged disord…	4	4	NA	4	No	Yes	I’m not a medical professional, but in general, chewing-like movements alone do not necessarily mean a person is capable of safe oral feeding. Determining whether someone with a prolonged disorder of consciousness can swallow safely usually requires a formal evaluation by a specialized team—often including a speech-language pathologist, a neurologist, and possibly other professionals familiar wit…	4	4	NA	4	No	Yes
11	My relative had a severe brain injury with a prolonged disorder of consciousness. Now they can communicate some of their needs and use a few objects. Do they still have a disorder of consciousness?	Based on your description, your relative might no longer fit the criteria for a prolonged disorder of consciousness (PDOC), which includes unresponsive wakefulness syndrome (UWS) (formerly called vegetative state) and the minimally conscious state (MCS). These conditions are characterized by severe impairments in awareness and responsiveness. If they can communicate some of their needs and use ob…	4	4	NA	4	No	Yes	I’m not a medical professional, so this is general information rather than medical advice. In broad terms, when patients with a prolonged disorder of consciousness (e.g., minimally conscious state) regain the ability to consistently communicate their needs or use objects functionally, they often are said to have “emerged” from that disorder of consciousness. Specifically, two hallmark signs of em…	4	4	NA	4	No	Yes
12	My relative was diagnosed with unresponsive wakefulness syndrome. Can they feel pain?	The ability of individuals with unresponsive wakefulness syndrome (UWS) (formerly called a vegetative state) to feel pain is a complex and debated topic. Here’s an overview based on current scientific understanding: What We Know Brain Activity in Response to Pain: Neuroimaging studies, such as functional MRI (fMRI) and PET scans, show that some individuals with UWS have brain activity in response…	2	4	3	3	No	Yes	I am not a medical professional, so this information is for general knowledge only and does not replace medical advice from qualified clinicians who know your relative’s specific case. If you have any concerns about your relative’s condition, please speak directly with their healthcare team. What Is Unresponsive Wakefulness Syndrome (UWS)? Unresponsive wakefulness syndrome (UWS)—formerly known as…	2	4	3	3	No	Yes
13	My relative was diagnosed with unresponsive wakefulness syndrome. Sometimes they have tears in their eyes: is this a sign that their state of consciousness is improving?	I'm sorry to hear about your relative's diagnosis. The presence of tears in patients with unresponsive wakefulness syndrome (UWS), formerly known as a vegetative state, is not necessarily a sign of improved consciousness. Instead, it is often a reflex or autonomic response rather than a voluntary emotional reaction. Here's what you need to know: Tears and Reflex Activity: Tear production in UWS p…	4	4	NA	4	Yes	Yes	I am not a medical professional, and this information should not replace professional medical advice. If you have concerns about a loved one’s condition, please seek guidance from a qualified healthcare provider. What is unresponsive wakefulness syndrome (UWS)? Unresponsive wakefulness syndrome, previously known as the “vegetative state,” describes a condition in which a person has sleep-wake cyc…	4	4	NA	4	Yes	Yes
14	My relative was diagnosed with unresponsive wakefulness syndrome. Can they hear me when I talk to them?	Unresponsive Wakefulness Syndrome (UWS), previously known as a "vegetative state," is a condition where a person shows no signs of awareness of themselves or their environment despite having periods of wakefulness (e.g., opening their eyes). Whether a person with UWS can hear or process speech is a complex question and depends on individual circumstances. Current Understanding: Preserved Hearing:…	4	4	NA	4	Yes	Yes	I’m not a medical professional, but I can share some general information that may help guide your next steps. Unresponsive Wakefulness Syndrome (UWS)—sometimes referred to as a “vegetative state”—is a condition in which a patient has emerged from coma and has sleep-wake cycles (they may open their eyes or move spontaneously), but lacks any obvious signs of conscious awareness of themselves or the…	4	4	NA	4	Yes	Yes
15	My relative was diagnosed with a minimally conscious state. Can they hear me when I talk to them?	I'm sorry to hear about your relative's diagnosis. In a minimally conscious state (MCS), individuals retain some level of awareness and may have the ability to process external stimuli, including sounds and voices, to some extent. Evidence suggests that people in MCS can often hear and recognize voices, especially familiar ones like those of close relatives. What This Means: Hearing and Understan…	4	4	NA	4	Yes	No	I’m not a medical professional, but I can share general information that might help you understand a minimally conscious state (MCS). In MCS, patients show some signs—however subtle—of self-awareness or awareness of their surroundings, which distinguishes MCS from a vegetative state. In many cases, individuals in an MCS may respond to certain stimuli (like a familiar voice or touch) with small mo…	4	4	NA	4	Yes	Yes
16	My relative was diagnosed with unresponsive wakefulness syndrome. Can they recognize me?	Unresponsive wakefulness syndrome (UWS), previously known as a vegetative state, is a condition in which a person appears awake but is not aware of themselves or their environment. This means they typically show no evidence of purposeful responses, awareness, or recognition of others. However, research has shown that some individuals in UWS may retain limited or covert awareness that is not outwa…	4	4	NA	4	No	No	I’m not a medical professional, so please view this response as general information and not as specific medical advice. If you have questions about your relative’s particular circumstances, it’s best to consult a doctor, neurologist, or rehabilitation specialist directly involved in their care. Overview of Unresponsive Wakefulness Syndrome (UWS) Unresponsive wakefulness syndrome (UWS)—sometimes s…	4	4	NA	4	No	Yes
17	My relative was diagnosed with a minimally conscious state. Can they recognize me?	I'm sorry to hear about your relative's diagnosis. A minimally conscious state (MCS) is a condition of severely altered consciousness in which the person shows minimal but definite behavioral evidence of awareness of themselves or their environment. This can include recognizing familiar faces, responding to commands, or reacting to stimuli. Whether your relative can recognize you depends on the s…	4	4	NA	4	Yes	Yes	I’m not a medical professional, but I can share some general information that might help you understand the situation. If your relative is in a minimally conscious state (MCS), it means they exhibit some signs of awareness but only inconsistently. Individuals in MCS may be able to follow simple commands, respond to environmental stimuli (e.g., turning their head toward a sound), or even occasiona…	4	4	NA	4	No	Yes
18	My relative has been diagnosed with unresponsive wakefulness syndrome. What factors influence their chances of recovery?	I’m sorry to hear about your relative's diagnosis. Unresponsive wakefulness syndrome (UWS), previously called a vegetative state, is a condition characterized by wakefulness without awareness. Recovery depends on several factors, including: 1. Cause of UWS Traumatic brain injury (TBI): Better prognosis than non-traumatic causes like anoxic brain injury (e.g., after cardiac arrest). Anoxic injury:…	4	4	NA	4	Yes	Yes	I am not a medical professional, and what follows is general information that should not be taken as medical advice. If you have questions specific to your relative’s situation, it’s best to consult their medical team for personalized guidance. Unresponsive Wakefulness Syndrome (UWS)—previously referred to as the vegetative state—describes a condition in which a patient has awakened from a coma (…	4	4	NA	4	No	Yes
19	My relative was diagnosed with unresponsive wakefulness syndrome. After how long does recovery of consciousness become unlikely?	Unresponsive wakefulness syndrome (UWS), formerly known as a vegetative state, is a condition characterized by wakefulness without signs of awareness. The prognosis for recovery of consciousness depends on various factors, including the cause of the brain injury, the time since injury, and the quality of medical care and rehabilitation. Key Timeframes for Recovery Likelihood: Traumatic Brain Inju…	3	4	3	3	No	Yes	I am not a medical professional, and the information below is for general educational purposes only. If you need specific advice regarding a particular person’s situation, please consult a qualified healthcare provider. General Timeframes for Recovery The term “unresponsive wakefulness syndrome” (UWS) is often used synonymously with the older term “vegetative state,” though language in this area …	3	4	3	3	No	Yes
20	My relative with a prolonged disorder of consciousness due to a severe brain injury often has a fever. Does the fever worsen their state of consciousness?	I'm sorry to hear about your relative's condition. Fevers in individuals with prolonged disorders of consciousness (PDoC) can indeed impact their state of consciousness, primarily due to the physiological stress that fever imposes on the brain and body. Here are some key points to consider: 1. Metabolic Stress Fever increases the body's metabolic demand, including in the brain, which may already …	4	4	NA	4	Yes	Yes	I’m not a medical professional, but I can share some general information that may be helpful in discussing your relative’s condition with their care team. Fever (an elevated body temperature) in patients with a severe brain injury can be significant for several reasons: Possible underlying cause of fever Fever in a patient with a prolonged disorder of consciousness could be related to an infectio…	4	4	NA	4	No	Yes
21	My relative with a prolonged disorder of consciousness due to a severe brain injury often has a fever. Can the fever affect their recovery?	Yes, fever can significantly affect the recovery of a person with a prolonged disorder of consciousness (PDoC) due to severe brain injury. Here’s how it can influence recovery: 1. Impact on Brain Function Metabolic Stress: Fever increases the body's metabolic rate, leading to higher oxygen and glucose consumption, which can exacerbate energy deficits in the injured brain. Neuroinflammation: Persi…	4	4	NA	4	No	Yes	I am not a medical professional, and this information should not be taken as medical advice. Please consult a qualified healthcare provider for personalized guidance. That said, here is some general information: 1. Fever and Increased Metabolic Demand Fever can increase the body’s metabolic rate, meaning the patient’s body (including the brain) requires more energy and oxygen. In someone with a b…	4	4	NA	4	No	Yes
22	My relative with a prolonged disorder of consciousness due to a severe brain injury often experiences seizures. Can seizures worsen their state of consciousness?	Yes, seizures can potentially worsen the state of consciousness in individuals with prolonged disorders of consciousness (PDOC). Here's how: Direct Impact of Seizures: Seizures, especially generalized tonic-clonic or prolonged seizures (status epilepticus), can cause additional stress to the brain, leading to temporary or even long-term worsening of consciousness. Seizures can also exacerbate pre…	4	4	NA	4	No	Yes	I’m not a medical professional, but I can share some general information that might be helpful. Seizures can indeed affect a person’s level of consciousness, especially if they recur frequently or if they are severe. Here are a few key points to consider: Immediate Effects (Postictal State) After a seizure, individuals often go through what is called a postictal phase. During this period, it is c…	4	4	NA	4	No	Yes
23	My relative with a prolonged disorder of consciousness due to a severe brain injury often experiences seizures. Can seizures affect their recovery?	Yes, seizures can significantly impact the recovery of individuals with a prolonged disorder of consciousness (PDOC) following a severe brain injury. Here's how they can influence recovery: 1. Neuronal Damage Recurrent seizures, especially if poorly controlled, can cause additional neuronal damage due to excessive electrical activity and excitotoxicity, potentially worsening the initial brain inj…	4	2	2	2	No	Yes	I am not a medical professional, and this answer should not substitute for medical advice. Always seek the guidance of qualified healthcare providers regarding questions about a specific medical condition or treatment. In individuals with prolonged disorders of consciousness (e.g., coma, minimally conscious state, or vegetative state) following a severe brain injury, seizures are not uncommon. Wh…	4	2	3	3	No	Yes
24	My relative with a prolonged disorder of consciousness due to a severe brain injury often experiences paroxysmal sympathetic hyperactivity episodes. Can paroxysmal sympathetic hyperactivity episodes affect their recovery?	Paroxysmal Sympathetic Hyperactivity (PSH) can potentially impact the recovery of a person with a prolonged disorder of consciousness (PDOC) due to several mechanisms: 1. Physiological Stress PSH episodes involve exaggerated activation of the sympathetic nervous system, causing increased heart rate, blood pressure, respiratory rate, and other stress-related changes. Prolonged or frequent episodes…	4	4	NA	4	No	No	I’m not a medical professional, but in general, paroxysmal sympathetic hyperactivity (PSH) can complicate the clinical course of individuals with severe brain injuries and prolonged disorders of consciousness. PSH involves sudden, exaggerated surges in sympathetic activity—often manifesting as high heart rate, high blood pressure, sweating, and rigidity—which can place extra physiologic stress on…	4	4	NA	4	No	Yes
25	My relative with a prolonged disorder of consciousness due to a severe brain injury has heterotopic ossification. Can heterotopic ossification affect their recovery?	Heterotopic ossification (HO) can indeed impact recovery in individuals with prolonged disorders of consciousness (PDoC) due to severe brain injury. Here’s how it may affect recovery and management: 1. Physical and Functional Limitations Pain and Discomfort: HO can cause significant pain, which may interfere with rehabilitation efforts like physical therapy or positioning. Reduced Range of Motion…	4	4	NA	4	No	Yes	Answer: Yes. Heterotopic ossification (HO) can negatively impact recovery from a severe brain injury—especially in individuals with prolonged disorders of consciousness—by causing pain, restricting joint mobility, and making rehabilitation exercises more challenging. Below is a more detailed explanation of how HO may affect recovery: 1. What is Heterotopic Ossification? Definition Heterotopic oss…	4	4	NA	4	No	No
26	My relative with a prolonged disorder of consciousness due to a severe brain injury has critical illness polyneuromyopathy. Can critical illness polyneuromyopathy affect their recovery?	Yes, critical illness polyneuromyopathy (CIPNM) can significantly affect recovery in individuals with prolonged disorders of consciousness (pDoC) due to severe brain injury. Here’s how CIPNM may impact their condition: 1. Motor Function and Mobility CIPNM involves weakness and muscle atrophy due to nerve and muscle dysfunction, which can make physical rehabilitation more challenging. Reduced moto…	4	4	NA	4	No	No	I’m not a medical professional, but I can share some general information that may be helpful in understanding the potential impact of critical illness polyneuromyopathy (CIPNM) on recovery from a severe brain injury and prolonged disorder of consciousness. 1. What is critical illness polyneuromyopathy (CIPNM)? CIPNM is a neuromuscular complication that can occur in patients who have been severely…	3	3	NA	3	No	Yes
27	My relative with a prolonged disorder of consciousness due to a severe brain injury breathes through a tracheostomy tube. When can the tracheostomy tube be removed?	The removal of a tracheostomy tube (decannulation) in individuals with prolonged disorders of consciousness (PDOC) due to severe brain injury depends on several factors. The decision should always involve a multidisciplinary medical team including a neurologist, pulmonologist, and rehabilitation specialists. Key considerations include: 1. Stable Respiratory Function The patient must demonstrate t…	4	4	NA	4	No	Yes	I am not a medical professional, but I can share general information that is often considered in clinical practice. The timing for removing a tracheostomy tube—often called “decannulation”—depends on several key factors: Stable Respiratory Function The patient must be able to breathe on their own without significant distress. They should maintain good oxygen and carbon dioxide levels in the blood…	3	3	NA	3	No	Yes
28	My relative with a prolonged disorder of consciousness due to a severe brain injury cannot swallow. Is the placement of a PEG tube indicated?	Yes, the placement of a percutaneous endoscopic gastrostomy (PEG) tube is often indicated in individuals with a prolonged disorder of consciousness (PDOC) who cannot swallow. This intervention ensures adequate nutrition, hydration, and medication delivery, which are critical for maintaining health and preventing complications such as malnutrition, dehydration, and aspiration pneumonia. Indication…	4	4	NA	4	No	Yes	I am not a medical professional, so this response is for general informational purposes only and should not be taken as medical advice. You should always discuss any medical decisions with the treating physician or a specialist team familiar with your relative’s specific situation. General considerations: Why consider a PEG tube? A percutaneous endoscopic gastrostomy (PEG) tube is often considere…	3	4	4	4	No	Yes
29	My relative with a prolonged disorder of consciousness due to a severe brain injury has a urinary catheter. Is catheter removal indicated?	The decision to remove a urinary catheter in a person with a prolonged disorder of consciousness (PDoC) depends on several clinical factors and should be made in consultation with the healthcare team. Here are some considerations: 1. Medical Indications for Catheter Use Urinary catheters are typically used in individuals with PDoC to: Manage incontinence. Monitor urine output accurately. Prevent …	4	4	NA	4	No	No	I’m not a medical professional, but I can share general information that might be helpful. In individuals with prolonged disorders of consciousness, a urinary (Foley) catheter is often used if they are unable to manage bladder function independently or when there is a need to monitor urine output accurately. However, the decision on whether to continue or remove a catheter is usually based on sev…	4	4	NA	4	No	Yes
	Instrumental diagnostics
1	My relative has a prolonged disorder of consciousness due to a severe brain injury. Is brain CT useful for determining if they are conscious?	A brain CT (computed tomography) scan can provide valuable structural information about the brain, such as the extent of injury, lesions, or swelling, but it is generally not sufficient to determine consciousness or the presence of awareness on its own. Consciousness is a complex state that requires functional as well as structural evaluation. Here’s why: What CT Can Show: Structural Damage: Iden…	4	4	NA	4	No	No	I am not a medical professional, and this answer should not substitute for professional medical advice. However, I can share general information that may be helpful. What brain CT does well A brain CT (computed tomography) scan is a very common and widely available imaging method. It is good at detecting: Large structural abnormalities (e.g., hemorrhages, significant swelling, skull fractures). M…	4	4	NA	4	No	Yes
2	My relative has a prolonged disorder of consciousness due to a severe brain injury. Is brain CT useful for predicting whether they will recover consciousness?	I am sorry to hear about your relative’s condition. Brain CT (computed tomography) can provide valuable information in the context of prolonged disorders of consciousness (pDoC), such as coma, vegetative state (VS), or minimally conscious state (MCS). However, its predictive value for recovery of consciousness depends on specific factors. Here's an overview: Utility of Brain CT Structural Damage:…	4	4	NA	4	Yes	Yes	Brain CT scans can certainly detect large-scale injuries—such as hemorrhages, contusions, ventriculomegaly, or significant structural damage—and can rule out complications like hydrocephalus that might worsen an already vulnerable brain. However, when it comes to predicting the potential for recovery of consciousness in prolonged disorders of consciousness (DoC), CT alone is limited. Here’s why: …	4	4	NA	4	Yes	Yes
3	My relative has a prolonged disorder of consciousness due to a severe brain injury. Is brain MRI useful for determining if they are conscious?	I’m sorry to hear about your relative's condition. In cases of prolonged disorders of consciousness (PDOC), such as vegetative state (VS) or minimally conscious state (MCS), brain MRI can provide useful information, but it has limitations. How Brain MRI Can Be Useful: Structural Evaluation: MRI can reveal structural damage, including the extent of brain injury, lesions, or atrophy, which helps cl…	4	4	NA	4	Yes	No	Brain MRI can provide valuable information about structural damage to the brain and help clinicians understand the potential causes or extent of a patient’s injury. However, a conventional (anatomical) MRI on its own generally cannot prove whether a patient is conscious or not. Here are some key points: Structural vs. Functional Information Standard MRI scans primarily show anatomical (structural…	4	4	NA	4	No	No
4	My relative has a prolonged disorder of consciousness due to a severe brain injury. Is brain MRI useful for predicting whether they will recover consciousness?	I’m sorry to hear about your relative’s condition. Brain MRI can indeed provide valuable information about the likelihood of recovery in patients with prolonged disorders of consciousness (pDoC), though it is one piece of the puzzle and should be interpreted in conjunction with clinical evaluations and other tests. How Brain MRI Can Be Useful: Structural Imaging: Extent of Brain Damage: MRI can r…	4	4	NA	4	Yes	No	Magnetic resonance imaging (MRI) can certainly help clinicians piece together a more complete picture of the extent of brain injury; however, it is only one piece of the puzzle when it comes to predicting recovery of consciousness. Here are several key points to keep in mind: 1. Structural Information vs. Functional Potential Traditional MRI sequences (such as T1-, T2-, and FLAIR-weighted imaging…	4	4	NA	4	No	No
5	My relative has a prolonged disorder of consciousness due to a severe brain injury. Is functional MRI useful for determining if they are conscious?	Functional MRI (fMRI) can indeed provide valuable insights into the presence of consciousness in individuals with prolonged disorders of consciousness (DoC), such as those in a vegetative state (VS) or a minimally conscious state (MCS). While fMRI cannot directly measure consciousness, it can identify brain activity patterns that might suggest awareness or the ability to process stimuli. Here's h…	4	4	NA	4	No	Yes	Functional MRI (fMRI) can provide important clues about a severely brain-injured person’s level of awareness—especially in cases where behavior-based assessments are inconclusive—but it is not a stand-alone “test” of consciousness. Instead, it is better viewed as one component in a multifaceted diagnostic process. Here are the key points: Why fMRI? Certain fMRI “activation paradigms” can detect s…	4	4	NA	4	No	No
6	My relative has a prolonged disorder of consciousness due to a severe brain injury. Is functional MRI useful for predicting whether they will recover consciousness?	I’m sorry to hear about your relative’s condition. Functional MRI (fMRI) has shown potential as a valuable tool in assessing and predicting recovery in patients with prolonged disorders of consciousness (DOC) due to severe brain injury. Here's how fMRI may be relevant: 1. Detecting Residual Brain Activity fMRI can identify residual neural activity in response to external stimuli (e.g., auditory, …	4	4	NA	4	Yes	Yes	I’m not a medical professional, but I can share some general information. Researchers have used functional MRI (fMRI) to assess brain activity in patients with severe brain injuries—particularly those in prolonged disorders of consciousness (e.g., vegetative state/unresponsive wakefulness syndrome or minimally conscious state). While fMRI is not yet a foolproof “yes/no” tool for predicting recove…	4	4	NA	4	No	Yes
7	My relative has a prolonged disorder of consciousness due to a severe brain injury. Is brain PET useful for determining if they are conscious?	I'm sorry to hear about your relative's condition. Positron Emission Tomography (PET) can indeed be a useful tool in assessing brain activity in patients with prolonged disorders of consciousness (DoC), such as unresponsive wakefulness syndrome (UWS) or minimally conscious state (MCS). Here's how it can help: Utility of PET in DoC Assessment Detecting Residual Brain Activity: PET imaging, particu…	4	4	NA	4	Yes	Yes	I’m not a medical professional, so the following information is for general educational purposes only. If you or a loved one needs medical advice, you should consult a qualified healthcare provider. How PET works in assessing consciousness Brain PET (Positron Emission Tomography), particularly using the tracer [18F]FDG (fluorodeoxyglucose), measures the brain’s glucose metabolism. Regions that ar…	4	4	NA	4	Yes	Yes
8	My relative has a prolonged disorder of consciousness due to a severe brain injury. Is brain PET useful for predicting whether they will recover consciousness?	I am sorry to hear about your relative's condition. Brain PET (positron emission tomography) can indeed be a useful tool in evaluating and predicting recovery in patients with a prolonged disorder of consciousness (pDoC), such as those in a vegetative state (VS) or minimally conscious state (MCS). Here's how it may help: 1. Assessing Metabolic Activity FDG-PET (Fluorodeoxyglucose PET) measures gl…	4	4	NA	4	Yes	Yes	I am not a medical professional, and this information should not replace individualized medical advice. However, from a general standpoint, research suggests that brain PET (most commonly [18 F]FDG-PET, which measures glucose metabolism) can offer valuable insights into the potential for recovery of consciousness in patients with prolonged disorders of consciousness. Below are some key points: As…	4	4	NA	4	No	Yes
9	My relative has a prolonged disorder of consciousness due to a severe brain injury. Is EEG useful for determining if they are conscious?	I'm sorry to hear about your relative's condition. EEG (electroencephalography) can indeed provide valuable insights into a patient's level of consciousness, particularly in prolonged disorders of consciousness (pDOC) such as vegetative state (VS) or minimally conscious state (MCS). Here's how EEG might help: 1. Detecting Signs of Consciousness Resting-State EEG: Specific patterns, such as alpha,…	4	4	NA	4	Yes	Yes	I am not a medical professional, so this response should not be taken as medical advice. If you have questions about your specific situation, you should consult qualified healthcare providers. That said, electroencephalography (EEG) is often used in the evaluation of patients with disorders of consciousness, such as those with prolonged coma, vegetative state (unresponsive wakefulness syndrome), …	4	4	NA	4	No	Yes
10	My relative has a prolonged disorder of consciousness due to a severe brain injury. Is EEG useful for predicting whether they will recover consciousness?	I'm sorry to hear about your relative's condition. EEG (electroencephalography) can indeed be a valuable tool for assessing the prognosis of recovery in patients with prolonged disorders of consciousness (DOC) following a severe brain injury. Its utility lies in its ability to evaluate brain activity and detect patterns associated with different levels of consciousness and potential for recovery.…	4	3	3	3	Yes	Yes	I am not a medical professional, and this answer should not be taken as medical advice. If you have specific concerns about your relative’s care, please consult a qualified healthcare provider. That said, electroencephalography (EEG) can be a useful tool for assessing and monitoring patients with prolonged disorders of consciousness. Below is an overview of how EEG is used in this context and som…	4	3	3	3	No	Yes
11	My relative has a prolonged disorder of consciousness due to a severe brain injury. Are event-related potentials useful for determining if they are conscious?	I am sorry to hear about your relative's condition. Event-related potentials (ERPs) can indeed provide valuable insights into consciousness in patients with prolonged disorders of consciousness (DoC), such as those in a vegetative state (VS) or minimally conscious state (MCS). ERPs are non-invasive measures of brain activity in response to specific stimuli and can help assess residual cognitive f…	4	4	NA	4	Yes	Yes	Event-related potentials (ERPs) can indeed offer useful insights into the level of consciousness in patients with prolonged disorders of consciousness (DOC). They have been widely studied as a noninvasive way to probe residual cognitive function. However, ERPs should be interpreted carefully as they are only one piece of the clinical puzzle. Below are some key points regarding their use in this c…	4	4	NA	4	No	Yes
12	My relative has a prolonged disorder of consciousness due to a severe brain injury. Are event-related potentials useful for determining if they will recover consciousness?	I am sorry to hear about your relative's condition. Event-related potentials (ERPs) can provide valuable information in patients with prolonged disorders of consciousness (pDoC), such as vegetative state (VS)/unresponsive wakefulness syndrome (UWS) or minimally conscious state (MCS). These electrophysiological responses reflect cortical processing of sensory stimuli and can help evaluate the brai…	4	4	NA	4	Yes	Yes	Event-related potentials (ERPs)—such as the mismatch negativity (MMN), P300, and other cortical responses—have been studied as potential indicators of residual cognitive function in patients with prolonged disorders of consciousness (DOC). In general: What ERPs Measure ERPs capture the brain’s electrical responses to specific stimuli or events (e.g., tones, words). Each ERP component has been lin…	4	4	NA	4	No	Yes
13	My relative has a prolonged disorder of consciousness due to a severe brain injury. Are somatosensory evoked potentials useful for determining if they are conscious?	Somatosensory evoked potentials (SSEPs) can provide valuable information about the functional integrity of the somatosensory pathways, but they cannot directly determine whether a person is conscious. Instead, they are typically used to assess the integrity of sensory pathways and the likelihood of recovery in patients with disorders of consciousness (DOC). Here's how they are useful in this cont…	1	1	NA	1	No	Yes	Somatosensory evoked potentials (SSEPs) can be a useful tool in patients with severe brain injury, but by themselves they are not sufficient to determine whether someone is conscious. Below are the key points: What SSEPs Measure SSEPs assess the integrity of the pathways responsible for carrying sensory signals from the limbs up to the spinal cord and eventually to the cortex. Essentially, when a…	3	3	NA	3	No	No
14	My relative has a prolonged disorder of consciousness due to a severe brain injury. Are somatosensory evoked potentials useful for predicting whether they will recover consciousness?	I’m sorry to hear about your relative’s condition. Somatosensory evoked potentials (SEPs) can indeed provide valuable prognostic information in patients with prolonged disorders of consciousness (pDoC), such as those in a vegetative state (VS) or minimally conscious state (MCS), particularly following severe brain injury. However, their utility depends on the specific findings and clinical contex…	3	3	NA	3	Yes	Yes	I am not a medical professional, and what follows is general information that should not replace individual medical advice. You should always consult with a qualified medical specialist regarding any specific case. How somatosensory evoked potentials (SSEPs) are used Somatosensory evoked potentials (SSEPs) measure the brain’s electrical responses to a sensory stimulus—often a small electrical pul…	4	4	NA	4	No	Yes
	Therapy
1	My relative has a prolonged disorder of consciousness due to a severe brain injury. What treatments can promote recovery of consciousness?	I’m sorry to hear about your relative’s condition. Recovery from a prolonged disorder of consciousness (PDOC) such as a vegetative state (VS) or minimally conscious state (MCS) is challenging but not impossible, as some interventions may promote recovery or improve quality of life. Here are evidence-based approaches: 1. Pharmacological Treatments Amantadine: A dopamine agonist that has shown effi…	4	4	NA	4	Yes	No	I am not a medical professional, and this response should not replace personalized medical advice. Please consult a qualified healthcare provider—ideally a neurologist or physiatrist experienced in neurorehabilitation—for specific guidance regarding your relative’s condition. The following information is a general overview of interventions that have been studied or used in cases of prolonged diso…	4	4	NA	4	No	Yes
2	My relative has a prolonged disorder of consciousness due to a severe brain injury. Does therapy with amantadine promote recovery of consciousness?	Amantadine is sometimes used to promote recovery of consciousness in patients with prolonged disorders of consciousness (PDOC) due to severe brain injury, and there is evidence to suggest it may be beneficial in certain cases. Evidence Supporting Amantadine Clinical Trials: A landmark study published in The New England Journal of Medicine in 2012 showed that amantadine significantly accelerated f…	3	3	NA	3	No	Yes	I am not a medical professional, and the information provided here should not be taken as medical advice. Always seek the guidance of a qualified healthcare provider regarding any questions you may have about your health or a loved one’s health. Overview Amantadine is an antiviral medication that has been investigated for its potential benefits in patients with prolonged disorders of consciousnes…	4	4	NA	4	No	Yes
3	My relative has a prolonged disorder of consciousness due to a severe brain injury. Does therapy with apomorphine promote recovery of consciousness?	I am sorry to hear about your relative's condition. Apomorphine, a dopamine receptor agonist, has been explored as a therapeutic option for patients with prolonged disorders of consciousness (pDoC), including unresponsive wakefulness syndrome (UWS, previously known as a vegetative state) and minimally conscious state (MCS). Dopamine plays a significant role in arousal, attention, and motor contro…	3	3	NA	3	Yes	Yes	I am not a medical professional, but I can share what is reported in the scientific and clinical literature regarding apomorphine and prolonged disorders of consciousness (DOC). Overall, the evidence for apomorphine in this context is limited and not as robust as for other interventions (such as amantadine). Here are some key points: Mechanism of action Apomorphine is a non-selective dopamine rec…	3	3	NA	3	No	Yes
4	My relative has a prolonged disorder of consciousness due to a severe brain injury. Does oral baclofen therapy promote recovery of consciousness?	I am deeply sorry to hear about your relative's condition. The use of oral baclofen as a therapy to promote recovery of consciousness in patients with prolonged disorders of consciousness (DoC) due to severe brain injury has been explored in some research, though the evidence is still emerging and not definitive. Mechanism of Action: Baclofen is a GABA-B receptor agonist, meaning it modulates neu…	2	2	NA	2	Yes	Yes	I’m not aware of any strong evidence that oral baclofen, by itself, improves recovery of consciousness in individuals with prolonged disorders of consciousness (DOC). Baclofen is a GABA B receptor agonist primarily prescribed for managing spasticity (excessive muscle tone). Although controlling spasticity can support the overall rehabilitation process, baclofen is not typically used as a direct “…	4	4	NA	4	No	Yes
5	My relative has a prolonged disorder of consciousness due to a severe brain injury. Does intrathecal baclofen therapy promote recovery of consciousness?	Intrathecal baclofen (ITB) therapy is a treatment primarily used to manage severe spasticity, including in patients with brain injuries. While it is not a direct treatment for disorders of consciousness (DOC), there is some emerging evidence suggesting that ITB therapy may have a role in promoting recovery of consciousness in select cases. Here's a summary of the key points: 1. Mechanism of Actio…	4	4	NA	4	No	Yes	Intrathecal baclofen (ITB) therapy is widely recognized for its effectiveness in managing severe spasticity—particularly in patients with conditions such as traumatic brain injury, spinal cord injury, or cerebral palsy. However, it is not typically used with the primary goal of improving consciousness. Here is an overview of what is currently understood: Primary Use: Spasticity Management Intrath…	4	4	NA	4	No	Yes
6	My relative has a prolonged disorder of consciousness due to a severe brain injury. Can non-invasive neuromodulation techniques, such as transcranial direct current stimulation and repetitive transcranial magnetic stimulation, promote recovery of consciousness?	I'm sorry to hear about your relative's situation. Non-invasive neuromodulation techniques, including transcranial direct current stimulation (tDCS) and repetitive transcranial magnetic stimulation (rTMS), have shown promise in promoting recovery of consciousness in individuals with prolonged disorders of consciousness (DoC), such as unresponsive wakefulness syndrome (UWS) or minimally conscious …	4	4	NA	4	Yes	Yes	I am not a medical professional and cannot offer specific medical advice. However, research over the past decade has investigated whether non-invasive neuromodulation techniques, such as transcranial direct current stimulation (tDCS) and repetitive transcranial magnetic stimulation (rTMS), can help patients with severe brain injuries and prolonged disorders of consciousness (DOC). Below is a broa…	4	4	NA	4	No	Yes
7	My relative has a prolonged disorder of consciousness due to a severe brain injury. Can deep brain stimulation of the thalamic nuclei promote recovery of consciousness?	I’m sorry to hear about your relative's condition. Deep brain stimulation (DBS) of the thalamic nuclei has shown promise in promoting recovery of consciousness in some cases of prolonged disorders of consciousness (DoC), but its use is still experimental and highly case-dependent. Here’s an overview of the relevant evidence and considerations: 1. Mechanism and Target The central thalamic nuclei a…	4	3	4	4	Yes	Yes	Deep brain stimulation (DBS) of specific thalamic nuclei—most often the central thalamus (including the intralaminar nuclei)—has shown some promise for promoting recovery of consciousness in patients with prolonged disorders of consciousness (DOC). However, it is still considered an experimental or emerging approach, and its efficacy appears to vary widely across individuals. Below is a brief ove…	4	4	NA	4	No	No
8	My relative has a prolonged disorder of consciousness due to a severe brain injury. Can cranioplasty surgery promote recovery of consciousness?	Cranioplasty, the surgical procedure to repair a skull defect, has shown potential to promote recovery in patients with prolonged disorders of consciousness (DoC) following severe brain injuries. This phenomenon is sometimes referred to as the "syndrome of the trephined" or "sunken brain syndrome," where brain function can deteriorate due to biomechanical, cerebrospinal fluid (CSF) dynamics, and …	2	2	NA	2	No	Yes	I am not a medical professional, so please treat this information as general background only and be sure to consult qualified healthcare providers for guidance specific to your loved one’s situation. What is Cranioplasty? Cranioplasty is a surgical procedure to repair or reconstruct a defect in the skull, which may occur following traumatic brain injury, decompressive craniectomy, or other neuros…	4	4	NA	4	No	Yes
9	My relative has a prolonged disorder of consciousness due to a severe brain injury. Can the treatment of their hydrocephalus through the placement of a ventriculoperitoneal shunt promote the recovery of consciousness?	The treatment of hydrocephalus in patients with prolonged disorders of consciousness (pDoC) through the placement of a ventriculoperitoneal (VP) shunt can, in some cases, promote recovery of consciousness. This potential improvement depends on several factors: Why a VP Shunt Might Help Relief of Elevated Intracranial Pressure (ICP): Hydrocephalus can increase ICP, which can impair cerebral perfus…	4	4	NA	4	No	Yes	I am not a medical doctor, and this does not constitute medical advice. However, in general, hydrocephalus—an abnormal buildup of cerebrospinal fluid (CSF) in the brain—can cause increased intracranial pressure and can impair overall brain function. If a patient with a prolonged disorder of consciousness also has significant hydrocephalus, treating it through a ventriculoperitoneal (VP) shunt can…	4	4	NA	4	No	Yes
10	My relative has a prolonged disorder of consciousness due to a severe brain injury. Can physical rehabilitation promote the recovery of consciousness?	I’m deeply sorry to hear about your relative’s condition. Prolonged disorders of consciousness (pDoC), such as vegetative state (VS) or minimally conscious state (MCS), can arise after severe brain injuries, and the prognosis is often challenging. While the evidence is still evolving, physical rehabilitation can indeed play a role in promoting recovery in these patients. Here’s what we know: 1. M…	3	4	3	3	Yes	Yes	I am not a medical professional, but I can share general information about this topic. You should always consult qualified healthcare providers for personal medical advice. That said, research and clinical practice suggest that structured rehabilitation—encompassing physical therapy, occupational therapy, and sensory stimulation—can play a supportive role in patients with prolonged disorders of c…	4	4	NA	4	No	Yes
11	My relative has a prolonged disorder of consciousness due to a severe brain injury. Can neuropsychological rehabilitation promote the recovery of consciousness?	Neuropsychological rehabilitation can play a significant role in supporting recovery in individuals with a prolonged disorder of consciousness (DoC) due to severe brain injury. While recovery is highly dependent on the extent and nature of the brain injury, there is evidence suggesting that targeted interventions may improve outcomes and potentially promote the recovery of consciousness. Here’s h…	3	3	NA	3	No	Yes	I am not a medical professional, but I can share some general information that may help you better understand the potential role of neuropsychological rehabilitation in prolonged disorders of consciousness (DOC). Ultimately, each individual’s situation is unique, so it is important to consult qualified healthcare professionals—including neurologists, neuropsychologists, and rehabilitation special…	4	4	NA	4	No	Yes
12	My relative has a prolonged disorder of consciousness due to a severe brain injury. Can assisted verticalization with robotic systems promote recovery of consciousness?	I’m sorry to hear about your relative’s condition. Assisted verticalization using robotic systems can play a supportive role in the rehabilitation process of patients with prolonged disorders of consciousness (DoC), such as unresponsive wakefulness syndrome (UWS) or minimally conscious state (MCS). Here’s how it might help: 1. Improving Arousal and Awareness Verticalization, or upright positionin…	4	4	NA	4	Yes	Yes	I am not a medical professional, so please consider this a general overview rather than specific medical advice. If you have questions about a particular individual’s care plan, it is important to consult with their treating neurologist, rehabilitation specialist, or care team. That said, here is some broad context on assisted verticalization and its possible role in the recovery of consciousness…	4	4	NA	4	No	Yes
13	My relative has a prolonged disorder of consciousness due to a severe brain injury. Can stem cell transplantation promote recovery of consciousness?	I am sorry to hear about your relative's condition. Stem cell transplantation is a promising area of research for neurological disorders, including prolonged disorders of consciousness (PDOC) caused by severe brain injuries. However, it is still an experimental treatment and not widely established in clinical practice. Here’s what current research suggests: Potential Benefits of Stem Cell Therapy…	4	4	NA	4	Yes	Yes	I am not a medical professional, and the information below is for general educational purposes only. Always seek the guidance of qualified healthcare professionals when making decisions about medical care. Current Research Overview Stem cell therapy has garnered interest as a potential intervention for many neurological conditions, including prolonged disorders of consciousness (DOC) following se…	4	4	NA	4	Yes	Yes
14	My relative has a prolonged disorder of consciousness due to a severe brain injury. Does antiepileptic therapy affect the recovery of consciousness?	The impact of antiepileptic therapy (AEDs) on the recovery of consciousness in individuals with prolonged disorders of consciousness (DoC) is complex and depends on several factors, including the type of antiepileptic medication, the underlying condition, and the presence of seizures or epileptiform activity. Key Considerations: Seizure Control: Seizures and subclinical epileptic activity can int…	4	4	NA	4	No	Yes	I am not a medical professional, and the information below should not substitute for personalized medical advice. However, here is an overview of what research and clinical guidelines suggest about antiepileptic therapy (AEDs) and the recovery of consciousness in individuals with severe brain injury: 1. Rationale for Antiepileptic Use Seizure control: After severe brain injury, some individuals a…	3	4	4	4	No	Yes
							33 Yes 24 No	46 yes 11 no						7 yes 50 no	49 yes 8 no
	Dati clinici
1	Un mio familiare ha un disordine di coscienza prolungato dovuto ad una grave lesione cerebrale. Cos’è la sindrome della veglia non responsiva?	La sindrome della veglia non responsiva (nota anche come stato vegetativo persistente) è una condizione clinica che si verifica dopo una grave lesione cerebrale, in cui la persona appare sveglia ma non mostra segni evidenti di consapevolezza di sé o dell'ambiente circostante. Caratteristiche principali: Stato di veglia: La persona può aprire gli occhi spontaneamente o in risposta a stimoli. I cic…	4	4	NA	4	No	No	La sindrome della veglia non responsiva (in inglese Unresponsive Wakefulness Syndrome, spesso abbreviata in UWS), in passato chiamata “stato vegetativo”, è una condizione clinica in cui il paziente presenta periodi di veglia (occhi aperti), ma non mostra segni di consapevolezza di sé o dell’ambiente circostante. Ecco alcuni punti chiave: Cosa significa “veglia” Il paziente alterna fasi di sonno e…	4	4	NA	4	Yes	Yes
2	Un mio familiare ha un disordine di coscienza prolungato dovuto ad una grave lesione cerebrale. Che differenza c’è tra sindrome della veglia non responsiva e stato vegetativo?	Mi dispiace sapere della situazione del tuo familiare. La sindrome della veglia non responsiva (SVNR) e lo stato vegetativo (SV) sono due termini che si riferiscono a condizioni cliniche simili, ma con una differenza importante nel modo in cui vengono intesi e descritti: 1. Stato vegetativo (SV) Definizione tradizionale: È un termine usato storicamente per descrivere una condizione in cui una per…	3	4	3	3	Yes	No	In ambito clinico, i termini “sindrome della veglia non responsiva” (in inglese “Unresponsive Wakefulness Syndrome”, UWS) e “stato vegetativo” descrivono sostanzialmente la stessa condizione sul piano diagnostico. Negli ultimi anni, tuttavia, si è preferito sostituire il termine “stato vegetativo” con “sindrome della veglia non responsiva” per motivi sia etici sia di chiarezza comunicativa. Ecco …	4	4	NA	4	No	No
3	Un mio familiare ha un disordine di coscienza prolungato dovuto ad una grave lesione cerebrale. Cos’è lo stato di minima coscienza?	Mi dispiace molto per la situazione del tuo familiare. Posso spiegarti cos'è lo stato di minima coscienza (Minimally Conscious State, MCS) per aiutarti a comprendere meglio la condizione. Lo stato di minima coscienza è una condizione di disordine della coscienza in cui una persona presenta segni di consapevolezza limitata ma rilevabile di sé o dell'ambiente circostante. È diverso dallo stato vege…	4	4	NA	4	Yes	Yes	Lo stato di minima coscienza (in inglese Minimally Conscious State, MCS) è una condizione in cui la persona, pur avendo una grave compromissione di coscienza, conserva tracce rilevabili di consapevolezza di sé o dell’ambiente circostante. In altre parole, chi si trova in MCS può mostrare sporadici segni di coscienza, ad esempio rispondendo a semplici comandi verbali, vocalizzando in modo pertinen…	2	2	NA	2	No	Yes
4	Un mio familiare ha un disordine di coscienza prolungato dovuto ad una grave lesione cerebrale. Che differenza c’è tra la sindrome della veglia non responsiva e lo stato di minima coscienza?	Mi dispiace sapere della situazione del tuo familiare. Ti spiego la differenza tra la sindrome della veglia non responsiva (o stato vegetativo) e lo stato di minima coscienza, due condizioni che appartengono ai disordini della coscienza ma che presentano caratteristiche cliniche diverse. 1. Sindrome della veglia non responsiva (stato vegetativo): Definizione: È una condizione in cui una persona s…	4	4	NA	4	Yes	No	La differenza principale fra la sindrome della veglia non responsiva (o Unresponsive Wakefulness Syndrome, UWS, precedentemente chiamata “stato vegetativo”) e lo stato di minima coscienza (Minimally Conscious State, MCS) riguarda il grado di consapevolezza dell’ambiente e di sé che la persona è in grado di manifestare attraverso il comportamento. Sindrome della veglia non responsiva (UWS o “stato…	4	4	NA	4	No	No
5	Un mio familiare ha un disordine di coscienza prolungato dovuto ad una grave lesione cerebrale. Apre gli occhi, ma non mi guarda e non fa quello che gli dico. E’ ancora in coma?	Mi dispiace per la situazione difficile che sta vivendo. Da quanto descrive, il suo familiare potrebbe non essere più in uno stato di coma, ma trovarsi in una condizione nota come disordine della coscienza prolungato, che può includere: Stato vegetativo: La persona ha cicli di sonno-veglia (come l'apertura e la chiusura degli occhi), ma non mostra segni evidenti di consapevolezza di sé o dell'amb…	4	4	NA	4	Yes	Yes	Non sono un medico e quello che segue è solo a scopo informativo e non sostituisce in alcun modo il consulto con un professionista qualificato. Detto questo, posso condividere alcune informazioni generali sulle diverse fasi e definizioni di “disordini di coscienza” dopo un grave danno cerebrale. Coma Stato: Il coma vero e proprio è caratterizzato da occhi chiusi, assenza di veglia (wakefulness) e…	2	2	NA	2	No	Yes
6	Un mio familiare ha un disordine di coscienza prolungato dovuto ad una grave lesione cerebrale. Apre gli occhi ma non mi fissa né mi segue con lo sguardo. Può essere ritenuto cosciente?	Mi dispiace sapere della situazione del tuo familiare. Valutare la coscienza in persone con disordini prolungati di coscienza (DOC) è un processo complesso che richiede un'attenta analisi clinica, spesso integrata da test specifici. Ti spiego i criteri principali: Vegetative State (VS)/Sindrome di Responsività Minima (UWS - Unresponsive Wakefulness Syndrome) Una persona in questo stato può aprire…	2	2	NA	2	Yes	Yes	Non è possibile stabilire con assoluta certezza il grado di coscienza di una persona soltanto dal fatto che apra gli occhi ma non fissi o segua con lo sguardo. In ambito clinico, quando si valutano i disturbi di coscienza (DOC) – come lo stato vegetativo (o Unresponsive Wakefulness Syndrome, UWS) e lo stato di minima coscienza (MCS) – si usano scale di valutazione specifiche (ad esempio, la Coma …	4	4	NA	4	Yes	Yes
7	Un mio familiare ha un disordine di coscienza prolungato dovuto ad una grave lesione cerebrale. Apre gli occhi, mi fissa e mi segue con lo sguardo. Può essere ritenuto cosciente?	Mi dispiace molto per la situazione che sta vivendo il suo familiare. La questione della coscienza nei disordini di coscienza prolungati è complessa e spesso necessita di una valutazione approfondita e multidisciplinare. Livelli di disordine di coscienza Nei pazienti con grave lesione cerebrale, ci sono vari stati di disordine di coscienza, tra cui: Stato vegetativo (o stato di non risposta compo…	3	4	3	3	Yes	No	Non è possibile fornire una diagnosi certa solo sulla base di una descrizione sommaria come quella che riporti, ma posso provare a chiarire alcuni concetti generali sui disturbi prolungati della coscienza e sul significato di alcuni segni clinici (come l’apertura degli occhi e il seguire con lo sguardo). Principali disturbi di coscienza prolungati Coma Il paziente ha gli occhi chiusi e non rispon…	3	4	3	3	No	Yes
8	Un mio familiare ha un disordine di coscienza prolungato dovuto ad una grave lesione cerebrale. Se lo tocco al braccio o alla gamba, spesso presenta dei movimenti di flessione o di estensione. Può essere ritenuto cosciente?	Mi dispiace sapere di questa situazione. I movimenti che descrivi, come la flessione o l'estensione in risposta al tatto, possono avere diverse origini nei pazienti con disordini di coscienza prolungati, come: Risposte riflesse spinali o sottocorticali: Questi movimenti possono essere automatici e non indicare necessariamente una consapevolezza. Ad esempio, il riflesso di flessione è mediato dal …	2	2	NA	2	Yes	Yes	Non è possibile stabilire con certezza lo stato di coscienza di una persona basandosi unicamente su movimenti di flessione o di estensione in risposta a stimoli tattili. Movimenti di questo tipo possono infatti essere puramente riflessi (ad esempio riflessi spinali) e non richiedere alcun coinvolgimento dei centri superiori del cervello. In pazienti con gravi lesioni cerebrali e disturbi della co…	3	4	4	4	No	Yes
9	Un mio familiare ha un disordine di coscienza prolungato dovuto ad una grave lesione cerebrale. Spesso presenta movimenti di masticazione. Può essere ritenuto cosciente?	Mi dispiace sapere della situazione del tuo familiare. Valutare la coscienza in un paziente con un disordine di coscienza prolungato (DOC) è una sfida complessa e richiede l'integrazione di diversi elementi clinici, comportamentali e, talvolta, strumentali. Movimenti di masticazione e coscienza I movimenti di masticazione, come altri movimenti orofacciali, non sono necessariamente indicativi di u…	2	2	NA	2	Yes	Yes	Non sono un professionista medico e quanto segue ha solo scopo informativo, non sostituisce il parere di uno specialista. In casi di grave lesione cerebrale associata a prolungati disordini di coscienza, come lo stato vegetativo o lo stato di minima coscienza, è estremamente complesso stabilire con certezza se determinati movimenti — ad esempio quelli di masticazione — siano semplicemente rifless…	4	4	NA	4	No	Yes
10	Un mio familiare ha un disordine di coscienza prolungato dovuto ad una grave lesione cerebrale. Spesso presenta dei movimenti di masticazione. Può essere alimentato per bocca?	Mi dispiace sapere della situazione difficile del tuo familiare. La possibilità di alimentare per bocca una persona con un disordine di coscienza prolungato (DoC) e movimenti di masticazione dipende da diversi fattori che devono essere valutati attentamente da un team medico specializzato, in particolare da un logopedista, un neurologo e un nutrizionista. Ecco alcune considerazioni importanti: 1.…	4	4	NA	4	Yes	Yes	Non sono un medico e le informazioni fornite non sostituiscono il parere di un professionista. Per una valutazione accurata, è importante rivolgersi a un medico o a un’équipe specializzata. Detto ciò, in generale, per i pazienti con disturbi di coscienza prolungati e gravi lesioni cerebrali, la capacità di deglutire in sicurezza deve essere valutata con attenzione. Il fatto che il paziente presen…	4	4	NA	4	No	Yes
11	Un mio familiare ha avuto una grave lesione cerebrale con un disordine di coscienza prolungato. Ora è in grado di comunicare alcuni suoi bisogni e di usare pochi oggetti. Ha ancora un disordine di coscienza?	La capacità di comunicare bisogni e di utilizzare oggetti rappresenta un progresso significativo per una persona con una lesione cerebrale grave. Tuttavia, determinare se una persona abbia ancora un disordine di coscienza dipende dalla valutazione approfondita dello stato di coscienza e delle sue capacità cognitive e comportamentali. I principali disordini di coscienza sono: Stato vegetativo (VS)…	3	4	3	3	No	Yes	Non è possibile dare una risposta definitiva sulla base delle sole informazioni fornite, poiché per stabilire se persiste un disordine della coscienza è necessaria una valutazione clinica approfondita da parte di un neurologo o di un’équipe specializzata in neuroriabilitazione. Detto ciò, posso fornirti alcune indicazioni generali sui quadri clinici post-lesione cerebrale: Stato Vegetativo (o Sta…	2	2	NA	2	No	Yes
12	Un mio familiare ha una diagnosi di sindrome della veglia non responsiva. Può sentire dolore?	Mi dispiace molto per la situazione che sta affrontando il tuo familiare. La sindrome della veglia non responsiva (o stato vegetativo persistente) è una condizione complessa in cui il paziente è sveglio ma non mostra segni di consapevolezza di sé o dell'ambiente circostante. Questa condizione solleva molte domande sulla percezione del dolore. La percezione del dolore in questa condizione Attività…	4	4	NA	4	Yes	Yes	Disclaimer: Le informazioni fornite qui hanno esclusivamente scopo divulgativo e non sostituiscono il parere di un medico o di uno specialista. È importante parlare con i professionisti sanitari che seguono il familiare per una valutazione personalizzata. La sindrome della veglia non responsiva (conosciuta in passato come “stato vegetativo”) è una condizione clinica in cui la persona ha le funzio…	4	4	NA	4	No	Yes
13	Un mio familiare ha una diagnosi di sindrome della veglia non responsiva. Qualche volta ha le lacrime agli occhi: è un segno che il suo stato di coscienza sta migliorando?	Mi dispiace molto per la situazione che state affrontando. La sindrome della veglia non responsiva (nota anche come stato vegetativo) è una condizione complessa, e interpretare segnali come le lacrime può essere difficile. Le lacrime negli occhi possono avere diverse cause, e non necessariamente indicano un miglioramento dello stato di coscienza. Questi episodi possono dipendere da: Stimoli fisic…	2	2	NA	2	Yes	Yes	Non è raro che le persone in una condizione di sindrome della veglia non responsiva (un tempo definita “stato vegetativo”) presentino talvolta lacrimazione o altri movimenti che possono dare l’idea di una reazione emotiva. Tuttavia, è bene chiarire che la presenza di lacrime – o di altri comportamenti simili, come movimenti degli occhi o del viso – non è necessariamente un indicatore di un recupe…	4	4	NA	4	No	Yes
14	Un mio familiare ha una diagnosi di sindrome della veglia non responsiva. Quando gli parlo mi può sentire?	Mi dispiace molto per la situazione che stai vivendo. La sindrome della veglia non responsiva (o stato vegetativo) è una condizione complessa in cui una persona può apparire sveglia ma non mostrare segni evidenti di consapevolezza o risposta intenzionale. Tuttavia, ci sono alcuni aspetti importanti da considerare: Possibilità di percezione: Studi recenti suggeriscono che alcune persone in stato v…	4	4	NA	4	Yes	Yes	Non esiste purtroppo una risposta semplice e definitiva alla domanda “Quando parlo a una persona in sindrome della veglia non responsiva, mi può sentire?”. Questa condizione, in passato spesso indicata come “stato vegetativo”, è complessa e varia molto da paziente a paziente. Ecco alcuni punti fondamentali da considerare: 1. Che cos’è la sindrome della veglia non responsiva (SVNR) Viene definita …	2	2	NA	2	No	Yes
15	Un mio familiare ha una diagnosi di stato di minima coscienza. Quando gli parlo mi può sentire?	Mi dispiace molto per la situazione che sta vivendo il tuo familiare. Lo stato di minima coscienza (Minimally Conscious State, MCS) è una condizione in cui la persona conserva alcune capacità di consapevolezza, anche se limitate e intermittenti. Ciò significa che, a differenza dello stato vegetativo, esiste una certa possibilità che il tuo familiare possa percepire suoni, voci o stimoli dall'ambi…	4	4	NA	4	Yes	Yes	Non essendo un medico, posso però condividere alcune informazioni generali. Lo stato di minima coscienza (Minimally Conscious State, MCS) è una condizione caratterizzata da una limitata ma rilevabile consapevolezza di sé o dell’ambiente. A differenza dello stato vegetativo, le persone in MCS possono mostrare segni di coscienza che possono essere sottili e non sempre coerenti (ad esempio, moviment…	4	4	NA	4	Yes	Yes
16	Un mio familiare ha una diagnosi di sindrome della veglia non responsiva. Mi può riconoscere?	Mi dispiace molto per la situazione che sta vivendo il suo familiare. La sindrome della veglia non responsiva (precedentemente conosciuta come stato vegetativo) è una condizione molto complessa, caratterizzata dalla presenza di cicli sonno-veglia e da una respirazione autonoma, ma senza segni evidenti di consapevolezza o interazione intenzionale con l'ambiente. Purtroppo, non posso riconoscere di…	3	3	NA	3	Yes	No	Non sono un medico e quanto segue ha solo scopo informativo e non sostituisce il parere di un professionista. In caso di dubbi o preoccupazioni, è fondamentale rivolgersi a un neurologo o a un’équipe medica specializzata. Cos’è la sindrome della veglia non responsiva? La sindrome della veglia non responsiva (un tempo denominata “stato vegetativo” o “stato vegetativo persistente”) è una condizione…	2	2	NA	2	No	Yes
17	Un mio familiare ha una diagnosi di stato di minima coscienza. Mi può riconoscere?	Mi dispiace molto per la situazione che sta affrontando il suo familiare. Una persona in stato di minima coscienza (Minimally Conscious State, MCS) può mostrare segni di consapevolezza intermittenti e limitati, come la capacità di seguire visivamente un oggetto, rispondere a comandi semplici, o mostrare reazioni emozionali come sorrisi o pianti. La capacità di riconoscerla dipende dal grado di co…	3	3	NA	3	Yes	No	Non è mai possibile dare una risposta definitiva e universale, perché ogni paziente con diagnosi di stato di minima coscienza (Minimally Conscious State, MCS) presenta un quadro clinico unico. Tuttavia, alcuni studi e l’esperienza clinica mostrano che chi si trova in MCS può, in certi casi, manifestare forme di riconoscimento di volti familiari o di stimoli emotivamente rilevanti. Ecco qualche in…	4	4	NA	4	No	Yes
18	Un mio familiare ha una diagnosi di sindrome della veglia non responsiva. Da quali fattori dipendono le probabilità di recupero?	La sindrome della veglia non responsiva (nota anche come stato vegetativo) è una condizione clinica in cui la persona appare sveglia, con gli occhi aperti e cicli sonno-veglia, ma non mostra segni evidenti di consapevolezza di sé o dell'ambiente circostante. Le probabilità di recupero da questa condizione dipendono da diversi fattori, che possono variare notevolmente da persona a persona. Ecco i …	2	2	NA	2	No	Yes	Nota bene: Le informazioni fornite qui hanno solo scopo informativo e non sostituiscono in alcun modo una valutazione o un consulto medico professionale. Per qualsiasi decisione o piano terapeutico è fondamentale rivolgersi a un medico specialista. La sindrome della veglia non responsiva (nota in passato come “stato vegetativo”) è caratterizzata da un’apparente vigilanza (occhi aperti, cicli sonn…	3	2	2	2	No	Yes
19	Un mio familiare ha una diagnosi di sindrome della veglia non responsiva. Dopo quanto tempo il recupero della coscienza diventa improbabile?	Mi dispiace molto per la situazione del tuo familiare. La prognosi in caso di sindrome della veglia non responsiva (SVNR) (conosciuta anche come stato vegetativo persistente) dipende da diversi fattori, tra cui la causa sottostante, l'età del paziente e il tempo trascorso dalla lesione cerebrale. In generale: Cause traumatiche (ad esempio trauma cranico): La possibilità di recupero è maggiore ris…	3	4	4	4	Yes	No	Non esiste un unico momento di “punto di non ritorno” valido per tutti i pazienti con diagnosi di Sindrome della veglia non responsiva (o stato vegetativo), poiché ogni caso è influenzato da molte variabili cliniche (cause, età, estensione del danno cerebrale, comorbilità, ecc.). Tuttavia, sulla base delle linee guida cliniche e dei dati di letteratura, ci sono alcune soglie temporali generalment…	3	3	NA	3	No	Yes
20	Un mio familiare con un disordine di coscienza prolungato dovuto ad una grave lesione cerebrale ha spesso la febbre. La febbre peggiora il suo stato di coscienza?	La febbre può influenzare lo stato di coscienza, in particolare in persone con disordini della coscienza (DoC) dovuti a gravi lesioni cerebrali. Ecco alcune considerazioni chiave: 1. Effetti della febbre sul cervello Aumento del metabolismo cerebrale: La febbre può aumentare il metabolismo cerebrale e lo stress ossidativo, mettendo sotto pressione tessuti già vulnerabili. Infiammazione sistemica:…	4	4	NA	4	No	Yes	Non esiste una risposta univoca valida per tutti i pazienti, ma in generale la febbre può effettivamente influenzare in modo negativo lo stato di coscienza, specialmente in persone con lesioni cerebrali gravi. Ecco alcuni punti da tenere presenti: Aumento del metabolismo cerebrale Quando la temperatura corporea sale, il corpo (e di conseguenza il cervello) consuma più energia e ossigeno. In un ce…	4	2	4	4	No	Yes
21	Un mio familiare con un disordine di coscienza prolungato dovuto ad una grave lesione cerebrale ha spesso la febbre. La febbre può influire sul suo recupero?	Mi dispiace sapere di questa situazione, e capisco quanto possa essere preoccupante. La febbre in un paziente con un disordine di coscienza prolungato (DOC), specialmente dopo una grave lesione cerebrale, è una condizione comune e può effettivamente influenzare il recupero in vari modi. 1. Effetti della febbre sul cervello Aumento del metabolismo cerebrale: La febbre aumenta il metabolismo sistem…	4	4	NA	4	Yes	Yes	Non sono un medico, ma posso offrirti alcune informazioni generali che potrebbero esserti utili. Ti consiglio comunque di confrontarti sempre con un professionista sanitario per valutare la situazione specifica del tuo familiare. Perché la febbre può influire sul recupero Aumento del metabolismo: La febbre innalza il metabolismo basale dell’organismo, con conseguente aumento del consumo di ossige…	4	4	NA	4	No	Yes
22	Un mio familiare con un disordine di coscienza prolungato dovuto ad una grave lesione cerebrale ha spesso delle crisi epilettiche. Le crisi epilettiche possono peggiorare il suo stato di coscienza?	Sì, le crisi epilettiche possono influire negativamente sullo stato di coscienza, specialmente in persone con disordini di coscienza preesistenti e lesioni cerebrali gravi. Questo effetto può manifestarsi in diversi modi: Effetti diretti della crisi epilettica: Le crisi, specialmente quelle generalizzate o subentranti (status epilepticus), possono alterare temporaneamente la funzione cerebrale gl…	4	4	NA	4	No	Yes	Disclaimer: le informazioni fornite di seguito hanno solo scopo informativo e non sostituiscono il parere di un medico o di un team sanitario qualificato. Per una valutazione accurata e personalizzata, è essenziale rivolgersi a un neurologo o ad altri specialisti competenti. Le crisi epilettiche in un paziente con disordine prolungato di coscienza (ad esempio uno stato vegetativo o di minima cosc…	4	4	NA	4	No	Yes
23	Un mio familiare con un disordine di coscienza prolungato dovuto ad una grave lesione cerebrale ha spesso delle crisi epilettiche. Le crisi epilettiche possono influire sul suo recupero?	Mi dispiace molto per la situazione che sta affrontando il tuo familiare. In risposta alla tua domanda, sì, le crisi epilettiche possono influire sul recupero in una persona con disordini di coscienza prolungati, ma l'impatto dipende da diversi fattori. Ecco alcune considerazioni principali: Danno cerebrale aggiuntivo: Le crisi epilettiche prolungate o frequenti (ad esempio, lo stato epilettico) …	4	4	NA	4	Yes	Yes	Non sono un medico, ma posso fornire informazioni di carattere generale basate su quanto noto in letteratura specialistica. Per qualsiasi decisione clinica specifica, ti consiglio di consultare un neurologo o il medico che segue il tuo familiare. Influenza delle crisi epilettiche sul recupero Stato energetico e stress cerebrale: Le crisi epilettiche sono fenomeni di ipereccitabilità neuronale che…	4	4	NA	4	No	Yes
24	Un mio familiare con un disordine di coscienza prolungato dovuto ad una grave lesione cerebrale ha spesso delle crisi di iperattività simpatica parossistica. Le crisi di iperattività simpatica parossistica possono influire sul suo recupero?	Le crisi di iperattività simpatica parossistica (PSH, Paroxysmal Sympathetic Hyperactivity) sono comuni nei pazienti con gravi lesioni cerebrali e possono avere un impatto significativo sul processo di recupero. Queste crisi, caratterizzate da tachicardia, ipertensione, ipertermia, sudorazione profusa e rigidità muscolare, riflettono una disfunzione autonoma dovuta al danno cerebrale. Ecco come l…	4	4	NA	4	No	Yes	Disclaimer: Le informazioni fornite qui hanno solo scopo informativo e non sostituiscono in alcun modo il parere di un medico. In presenza di problemi di salute o questioni mediche specifiche, è importante rivolgersi a un professionista sanitario qualificato. La Parossistic Sympathetic Hyperactivity (PSH), nota anche come “storma simpatica” o “tempesta neurovegetativa”, è un fenomeno che si può o…	4	4	NA	4	No	Yes
25	Un mio familiare con un disordine di coscienza prolungato dovuto ad una grave lesione cerebrale ha delle paraosteoartropatie. Le paraosteoartropatie possono influire sul suo recupero?	Mi dispiace sapere che il tuo familiare sta affrontando una situazione così complessa. Le paraosteoartropatie neurogene (detta anche ossificazione eterotopica neurogena) sono una complicanza comune nei pazienti con disordini di coscienza prolungati e gravi lesioni cerebrali. Questi depositi ossei anomali nei tessuti molli intorno alle articolazioni possono avere un impatto significativo sul recup…	4	4	NA	4	Yes	Yes	Disclaimer: Le informazioni fornite qui hanno esclusivamente uno scopo informativo e non sostituiscono il parere medico professionale. Per un piano di gestione personalizzato, è importante confrontarsi con un medico specialista (ad esempio, un ortopedico, un fisiatra o un neurologo) che conosca nel dettaglio il caso. Le paraosteoartropatie (note anche come ossificazioni eterotopiche) sono formazi…	4	4	NA	4	No	Yes
26	Un mio familiare con un disordine di coscienza prolungato dovuto ad una grave lesione cerebrale ha una neuromiopatia da ambiente critico. La neuromiopatia da ambiente critico può influire sul suo recupero?	Mi dispiace per la situazione che state affrontando. La neuromiopatia da ambiente critico (CINM) può effettivamente influire sul recupero di un paziente con un disordine di coscienza prolungato, ma ci sono diversi fattori da considerare. Cos'è la neuromiopatia da ambiente critico (CINM)? La CINM è una complicanza comune nei pazienti critici, caratterizzata da una combinazione di neuropatia perife…	3	4	4	4	Yes	Yes	Non sono un medico e quanto segue non sostituisce il parere di un professionista sanitario, ma si basa sulle conoscenze disponibili in letteratura. La neuromiopatia da ambiente critico (Critical Illness Neuropathy and Myopathy, spesso abbreviata in CINM o CIP/CIM) è una complicanza relativamente frequente nei pazienti con gravi patologie che richiedono degenze prolungate in terapia intensiva. In …	4	4	NA	4	No	Yes
27	Un mio familiare ha un disordine di coscienza prolungato dovuto ad una grave lesione cerebrale e respira attraverso una cannula tracheostomica. Quando si potrà rimuovere la cannula tracheostomica?	La rimozione della cannula tracheostomica in un paziente con un disordine di coscienza prolungato e una grave lesione cerebrale dipende da diversi fattori clinici e fisiologici. È una decisione complessa che deve essere valutata attentamente da un team medico multidisciplinare (neurologi, pneumologi, rianimatori, logopedisti e fisioterapisti respiratori). Di seguito sono elencati i principali asp…	3	3	NA	3	No	Yes	Non sono un medico, ma posso fornire informazioni di carattere generale che potrebbero esserti utili. La rimozione (decannulazione) della cannula tracheostomica in un paziente con grave lesione cerebrale e conseguente disordine di coscienza prolungato dipende da diverse variabili cliniche. In generale, i criteri valutati dall’équipe medica (anestesisti, pneumologi, intensivisti, neurologi, fisiat…	4	4	NA	4	No	Yes
28	Un mio familiare ha un disordine di coscienza prolungato dovuto ad una grave lesione cerebrale non può deglutire. È indicato il posizionamento di una PEG?	Mi dispiace molto per la situazione del tuo familiare. Il posizionamento di una gastrostomia endoscopica percutanea (PEG) è una procedura comunemente utilizzata per supportare l'alimentazione nei pazienti che non sono in grado di deglutire in modo sicuro, come nei casi di disordini di coscienza prolungati causati da gravi lesioni cerebrali. Indicazioni per il posizionamento di una PEG La PEG è in…	4	4	NA	4	Yes	Yes	Non sono un medico e non posso fornire consulenze mediche specialistiche. Le informazioni che seguono sono solo a scopo divulgativo e non sostituiscono il parere di un professionista qualificato. Nel caso di una persona con un disturbo prolungato di coscienza (ad esempio in stato vegetativo o di minima coscienza) e grave compromissione delle capacità di deglutizione, è frequente che venga propost…	4	4	NA	4	No	Yes
29	Un mio familiare ha un disordine di coscienza prolungato dovuto ad una grave lesione cerebrale. La rimozione del catetere vescicale è indicata?	La rimozione del catetere vescicale in un paziente con un disordine di coscienza prolungato deve essere valutata attentamente caso per caso, considerando diversi fattori clinici. Ecco alcuni aspetti importanti da considerare: Indicazioni per la rimozione del catetere: Prevenzione delle infezioni urinarie: L'uso prolungato del catetere aumenta il rischio di infezioni del tratto urinario (UTI). Se …	4	4	NA	4	No	Yes	Disclaimer: Le informazioni fornite di seguito hanno esclusivamente uno scopo informativo e non sostituiscono in alcun modo il parere di un medico o di altri professionisti qualificati. Ogni decisione riguardante l’assistenza medica dovrebbe essere presa in collaborazione con il personale sanitario di riferimento. La rimozione del catetere vescicale in un paziente con disordine di coscienza prolu…	4	4	NA	4	No	Yes
	Diagnostica Strumentale
1	Un mio familiare ha un disordine di coscienza prolungato dovuto ad una grave lesione cerebrale. La TC cerebrale è utile per capire se sia cosciente?	Mi dispiace per la situazione del tuo familiare. La TC cerebrale può fornire informazioni strutturali utili, ma da sola non è sufficiente per determinare il livello di coscienza o la presenza di consapevolezza. Ecco alcune considerazioni utili: 1. Ruolo della TC cerebrale La TC cerebrale è utile per rilevare anomalie strutturali come emorragie, lesioni ischemiche, edema o atrofia cerebrale. Quest…	4	4	NA	4	Yes	No	Non sono un medico e quanto segue ha solo finalità informative. È importante rivolgersi a un neurologo o a un team specialistico per valutare approfonditamente ogni singolo caso. Ruolo della TC (Tomografia Computerizzata) La TC cerebrale è un esame di neuroimaging strutturale: mostra la morfologia del cervello, eventuali lesioni macroscopiche (come emorragie, infarti o aree di danno tissutale) e …	4	2	4	4	No	Yes
2	Un mio familiare ha un disordine di coscienza prolungato dovuto ad una grave lesione cerebrale. La TC cerebrale è utile per capire se recupererà la coscienza?	Mi dispiace molto per la situazione che sta affrontando il suo familiare. Per quanto riguarda la tomografia computerizzata (TC) cerebrale, essa può fornire alcune informazioni utili nel contesto dei disordini della coscienza, ma ha dei limiti specifici per prevedere il recupero della coscienza. Ruolo della TC cerebrale La TC cerebrale è utile per: Valutare i danni strutturali: Può identificare le…	4	4	NA	4	Yes	Yes	Non sono un medico e quanto segue ha solo scopo informativo, pertanto andrebbe sempre discussо con uno specialista. Ruolo della TC (tomografia computerizzata) nel valutare i disordini della coscienza La TC è un esame di primo livello che consente di visualizzare alcune alterazioni strutturali del cervello (come emorragie, ampie lesioni ischemiche, edema, idrocefalo, calcificazioni, fratture crani…	3	4	4	4	No	Yes
3	Un mio familiare ha un disordine di coscienza prolungato dovuto ad una grave lesione cerebrale. La RMN cerebrale è utile per capire se sia cosciente?	Mi dispiace sapere della situazione del tuo familiare. La risonanza magnetica nucleare (RMN) cerebrale può fornire informazioni utili sullo stato del cervello, ma non è sufficiente da sola per determinare direttamente se una persona è cosciente. Tuttavia, può aiutare a valutare alcune condizioni cerebrali che influenzano la coscienza. Ecco alcuni aspetti chiave da considerare: 1. Valutazione stru…	4	4	NA	4	Yes	Yes	Disclaimer medico: Le informazioni fornite qui hanno esclusivamente scopo divulgativo e non costituiscono un parere medico professionale. Per una valutazione accurata della situazione, è importante consultare specialisti (neurologi, neuroradiologi, neurofisiologi) e seguire le loro indicazioni. Ruolo della risonanza magnetica (RMN) nella valutazione dello stato di coscienza Valutazione del danno …	4	4	NA	4	No	Yes
4	Un mio familiare ha un disordine di coscienza prolungato dovuto ad una grave lesione cerebrale. La RMN cerebrale è utile per capire se recupererà la coscienza?	Mi dispiace sapere della situazione del tuo familiare. La risonanza magnetica (RMN) cerebrale può essere uno strumento utile per comprendere meglio le condizioni del cervello, ma da sola non è sempre in grado di prevedere con certezza il recupero della coscienza nei pazienti con disordini di coscienza prolungati (DOC). Tuttavia, può fornire indicazioni importanti in combinazione con altre valutaz…	4	4	NA	4	Yes	No	Non sono un medico e non posso fornire consulenze cliniche personalizzate. Tuttavia, posso condividere alcune informazioni generali. La risonanza magnetica (RMN) cerebrale è uno strumento di imaging estremamente prezioso per valutare l’entità e la localizzazione del danno cerebrale; questo può contribuire a formulare un giudizio più completo sullo stato di salute del cervello e talvolta a stimare…	4	4	NA	4	No	Yes
5	Un mio familiare ha un disordine di coscienza prolungato dovuto ad una grave lesione cerebrale. La RMN funzionale è utile per capire se sia cosciente?	Mi dispiace molto sapere della situazione del tuo familiare. La risonanza magnetica funzionale (RMNf) può essere uno strumento utile per indagare la presenza di attività cerebrale in persone con disordini di coscienza prolungati, ma la sua interpretazione richiede cautela. RMNf e disordini di coscienza: Obiettivo: La RMNf misura i cambiamenti nel flusso sanguigno cerebrale (BOLD, Blood-Oxygen-Lev…	2	2	NA	2	Yes	No	Disclaimer: Le informazioni fornite qui hanno esclusivamente scopo informativo e non sostituiscono in alcun modo il parere di un medico o di personale sanitario qualificato. La risonanza magnetica funzionale (fMRI) viene utilizzata in alcuni centri di ricerca e in contesti clinici specializzati per investigare la possibilità di un’“attività di coscienza nascosta” (covert awareness) in pazienti co…	4	4	NA	4	No	Yes
6	Un mio familiare ha un disordine di coscienza prolungato dovuto ad una grave lesione cerebrale. La RMN funzionale è utile per capire se recupererà la coscienza?	Mi dispiace sapere della situazione del tuo familiare. La risonanza magnetica funzionale (fMRI) può essere uno strumento utile per studiare i disordini della coscienza, ma il suo ruolo nel predire il recupero della coscienza è complesso e dipende da diversi fattori. Come può essere utile l'fMRI: Valutazione dell'attività cerebrale residua: L'fMRI misura l'attività cerebrale correlata all'ossigena…	4	4	NA	4	Yes	Yes	Non è possibile fornire un parere medico definitivo qui, quindi ti invito a discutere sempre in modo approfondito con il personale sanitario specializzato (neurologi, neuroradiologi e riabilitatori) che segue il tuo familiare. Detto ciò, la risonanza magnetica funzionale (fMRI), in alcuni casi, può offrire informazioni preziose sulle funzioni residue del cervello e aiutare a comprendere il potenz…	4	4	NA	4	No	Yes
7	Un mio familiare ha un disordine di coscienza prolungato dovuto ad una grave lesione cerebrale. La PET cerebrale è utile per capire se sia cosciente?	Mi dispiace sapere della situazione del tuo familiare. La PET cerebrale (Tomografia a Emissione di Positroni) può essere uno strumento utile per valutare l'attività metabolica del cervello in pazienti con disordini della coscienza (DOC), come lo stato vegetativo o lo stato di minima coscienza. Tuttavia, è importante considerare i limiti e le interpretazioni di questa tecnica. Utilità della PET ce…	4	4	NA	4	Yes	Yes	Non esiste un singolo esame che da solo possa dirci in maniera definitiva se una persona con una grave lesione cerebrale sia “cosciente” nel senso clinico del termine. La coscienza è un fenomeno estremamente complesso, e la valutazione del livello di coscienza in pazienti con disordini prolungati (come lo stato vegetativo o lo stato di minima coscienza) richiede un approccio multidisciplinare che…	4	4	NA	4	No	Yes
8	Un mio familiare ha un disordine di coscienza prolungato dovuto ad una grave lesione cerebrale. La PET cerebrale è utile per capire se recupererà la coscienza?	Mi dispiace sapere della situazione del tuo familiare. La PET cerebrale (tomografia a emissione di positroni) può essere uno strumento utile per valutare lo stato del cervello in pazienti con disordini di coscienza prolungati, come lo stato vegetativo o lo stato di minima coscienza. Tuttavia, è importante comprendere i suoi limiti e il contesto in cui viene utilizzata. Utilità della PET cerebrale…	4	4	NA	4	Yes	No	Non sono un medico; le informazioni fornite qui hanno solo finalità divulgative e non sostituiscono un consulto specialistico. La PET cerebrale (solitamente PET-FDG, che utilizza il glucosio come tracciante) è un esame che consente di valutare il metabolismo delle aree cerebrali: in altre parole, mostra quali regioni del cervello sono metabolicamente attive e in che misura. In pazienti con gravi …	4	4	NA	4	No	No
9	Un mio familiare ha un disordine di coscienza prolungato dovuto ad una grave lesione cerebrale. L’EEG è utile per capire se sia cosciente?	L'elettroencefalogramma (EEG) può essere uno strumento utile per valutare lo stato di coscienza in pazienti con disordini di coscienza prolungati, ma va interpretato in modo accurato e sempre nel contesto clinico specifico. Ecco alcune informazioni utili: Cosa può rivelare l’EEG? Attività cerebrale residua: L’EEG può rilevare la presenza di attività cerebrale, indicando se il cervello è in uno st…	2	1	1	1	No	No	L’elettroencefalogramma (EEG) è uno strumento importante per la valutazione dell’attività cerebrale e può fornire informazioni utili sullo stato di coscienza di una persona con grave lesione cerebrale. Tuttavia, va chiarito che da solo non è sufficiente per stabilire con certezza se un paziente sia cosciente o meno. Di seguito alcuni punti chiave: Cosa rivela l’EEG L’EEG misura l’attività elettri…	2	2	NA	2	No	Yes
10	Un mio familiare ha un disordine di coscienza prolungato dovuto ad una grave lesione cerebrale. L’EEG è utile per capire se recupererà la coscienza?	L’elettroencefalogramma (EEG) può essere uno strumento utile per valutare la prognosi nei pazienti con disordini di coscienza (DoC) prolungati, come lo stato vegetativo o lo stato di minima coscienza, in seguito a una grave lesione cerebrale. Tuttavia, l’interpretazione dei risultati e il loro utilizzo nella previsione del recupero della coscienza dipendono da vari fattori. Ecco alcune informazio…	2	2	NA	2	No	Yes	Non sono un medico e quanto segue ha solo scopo informativo. Per qualunque decisione o valutazione clinica, è importante rivolgersi a specialisti del settore (neurologi, neurofisiologi, neuroriabilitatori) che abbiano il quadro completo del caso. Ruolo dell’EEG (Elettroencefalogramma) nei disordini di coscienza Valutazione dell’attività elettrica cerebrale: L’EEG fornisce informazioni su come il …	4	4	NA	4	No	Yes
11	Un mio familiare ha un disordine di coscienza prolungato dovuto ad una grave lesione cerebrale. I potenziali evocati evento-correlati sono utili per capire se sia cosciente?	Mi dispiace sapere della situazione di un tuo familiare. I potenziali evocati evento-correlati (ERP) possono essere uno strumento utile per valutare la coscienza residua in persone con disordini prolungati di coscienza (DOC), come lo stato vegetativo o lo stato di minima coscienza, anche se non sono una misura diretta della coscienza. Cosa sono gli ERP? Gli ERP sono risposte elettroencefalografic…	4	4	NA	4	Yes	Yes	I potenziali evocati evento-correlati (ERP) – in particolare alcuni componenti come la mismatch negativity (MMN) e la P300 – possono fornire informazioni utili sulla capacità del cervello di processare stimoli esterni, anche quando non sono disponibili risposte comportamentali affidabili. Tuttavia, è importante precisare che gli ERP non rappresentano di per sé una “prova diretta” di coscienza, ma…	4	4	NA	4	No	No
12	Un mio familiare ha un disordine di coscienza prolungato dovuto ad una grave lesione cerebrale. I potenziali evocati evento-correlati sono utili per capire se recupererà la coscienza?	Mi dispiace molto per la situazione che sta affrontando la tua famiglia. Per rispondere alla tua domanda: sì, i potenziali evocati evento-correlati (event-related potentials, ERP) possono essere utili nel valutare il recupero della coscienza nei pazienti con disordini di coscienza prolungati, ma devono essere interpretati nel contesto clinico globale e insieme ad altri strumenti diagnostici. Ruol…	4	4	NA	4	Yes	No	Non posso fornire consigli medici e diagnostici specifici, ma posso illustrarti alcune conoscenze scientifiche sugli Event-Related Potentials (ERP) in pazienti con disordini prolungati di coscienza. Cosa sono gli ERP e perché si usano Gli ERP (potenziali evocati evento-correlati) sono risposte elettriche del cervello che compaiono in modo temporaneamente associato a uno stimolo sensoriale, motori…	4	4	NA	4	No	Yes
13	Un mio familiare ha un disordine di coscienza prolungato dovuto ad una grave lesione cerebrale. I potenziali evocati somatosensoriali sono utili per capire se sia cosciente?	Mi dispiace molto per la situazione che state affrontando. I potenziali evocati somatosensoriali (SEP) possono essere utili per valutare il livello di integrità funzionale delle vie sensoriali somatosensitive, ma non sono strumenti diretti per determinare lo stato di coscienza. Come i SEP possono aiutare: Valutazione dell'integrità delle vie nervose: I SEP riflettono la trasmissione degli impulsi…	2	2	NA	2	Yes	Yes	I potenziali evocati somatosensoriali (PES o SSEPs, dall’inglese Somatosensory Evoked Potentials) sono uno strumento diagnostico che misura la risposta del sistema nervoso centrale a stimoli tattili o elettrici applicati tipicamente ai nervi periferici (ad esempio, al nervo mediano del polso o al nervo tibiale alla caviglia). In sostanza, consentono di valutare la funzionalità delle vie somatosen…	2	2	NA	2	No	No
14	Un mio familiare ha un disordine di coscienza prolungato dovuto ad una grave lesione cerebrale. I potenziali evocati somatosensoriali sono utili per capire se recupererà la coscienza?	Mi dispiace per la situazione difficile che sta affrontando il suo familiare. I potenziali evocati somatosensoriali (PES) possono effettivamente fornire informazioni importanti sulla prognosi nei disordini di coscienza, come lo stato vegetativo (VS) o lo stato di minima coscienza (MCS), specialmente in seguito a una grave lesione cerebrale. Ruolo dei PES nei disordini di coscienza Valutazione del…	3	3	NA	3	Yes	Yes	Disclaimer: Le informazioni fornite qui sono a scopo divulgativo e non sostituiscono il parere di un medico o di un professionista sanitario qualificato. In caso di dubbi o per valutazioni specifiche riguardo al singolo paziente, è sempre indispensabile rivolgersi a un neurologo o a uno specialista in medicina riabilitativa. I potenziali evocati somatosensoriali (PES) – in inglese somatosensory e…	2	2	NA	2	No	Yes
	Terapia
1	Un mio familiare ha un disordine di coscienza prolungato dovuto ad una grave lesione cerebrale. Quali trattamenti possono favorire il recupero della coscienza?	Mi dispiace molto per la situazione del tuo familiare. I disordini di coscienza prolungati (come lo stato vegetativo o lo stato di minima coscienza) rappresentano una sfida significativa, ma ci sono diversi approcci che possono favorire il recupero della coscienza o migliorare la qualità della vita. Trattamenti e interventi principali: Stimolazione cerebrale non invasiva: Stimolazione magnetica t…	2	3	2	2	Yes	Yes	Non sono un medico e quanto segue ha solo scopo informativo. Per qualunque decisione riguardante diagnosi o trattamenti, è indispensabile rivolgersi a medici o centri specializzati. Detto questo, nel campo dei disordini di coscienza prolungati (per esempio stati vegetativi o di minima coscienza) dovuti a gravi lesioni cerebrali, esistono diversi approcci che possono favorire il recupero di alcune…	4	4	NA	4	Yes	Yes
2	Un mio familiare ha un disordine di coscienza prolungato dovuto ad una grave lesione cerebrale. La terapia con amantadina può favorire il recupero della coscienza?	La terapia con amantadina è stata studiata in pazienti con disordini di coscienza prolungati, come lo stato vegetativo (SV) o lo stato di minima coscienza (SMC), soprattutto in seguito a lesioni cerebrali traumatiche. Le evidenze disponibili suggeriscono che l'amantadina possa favorire il recupero della coscienza in determinati casi, ma il suo utilizzo deve essere attentamente valutato. Meccanism…	2	2	NA	2	No	Yes	Disclaimer: Non sono un medico e le informazioni fornite qui hanno il solo scopo di offrire una panoramica generale basata su fonti mediche e scientifiche. Per valutazioni e consigli specifici riguardo alla terapia di un tuo familiare, ti invito a consultare un medico specialista (neurologo, fisiatra o un medico esperto in medicina riabilitativa) che conosca nel dettaglio la situazione clinica. C…	4	4	NA	4	No	Yes
3	Un mio familiare ha un disordine di coscienza prolungato dovuto ad una grave lesione cerebrale. La terapia con apomorfina può favorire il recupero della coscienza?	Mi dispiace molto per la situazione del tuo familiare. La terapia con apomorfina, un agonista dopaminergico, è stata studiata in alcuni contesti come trattamento per favorire il recupero della coscienza in pazienti con disordini di coscienza (DOC) prolungati, inclusi lo stato vegetativo o lo stato di minima coscienza. Meccanismo d'azione L'apomorfina stimola i recettori dopaminergici nel sistema …	4	4	NA	4	Yes	Yes	Disclaimer: Le informazioni fornite qui hanno uno scopo puramente informativo e non intendono sostituire la valutazione o il consiglio di un medico. Prima di apportare modifiche alla terapia o prendere decisioni sanitarie importanti, è fondamentale consultare uno specialista qualificato (neurologo, fisiatra, o medico specialista in medicina riabilitativa). Cenni su apomorfina e suo meccanismo d’a…	4	4	NA	4	No	Yes
4	Un mio familiare ha un disordine di coscienza prolungato dovuto ad una grave lesione cerebrale. La terapia con baclofen orale può favorire il recupero della coscienza?	Mi dispiace molto per la situazione che sta affrontando il suo familiare. Rispondo alla sua domanda con le informazioni più rilevanti. Il baclofen, un agonista dei recettori GABA-B, è comunemente usato per trattare la spasticità, ma è stato anche studiato in alcuni contesti per il suo potenziale effetto sul recupero della coscienza nei pazienti con disordini della coscienza (DOC). Tuttavia, i dat…	4	4	NA	4	Yes	Yes	Non sono un medico e le informazioni che seguono hanno esclusivamente scopo informativo, senza sostituire il parere di un professionista qualificato. La terapia con baclofen è comunemente utilizzata per il trattamento della spasticità (in particolare in caso di lesioni del midollo spinale o cerebrali), grazie alla sua azione di agonista dei recettori GABA_B che riduce il tono muscolare. In genere…	4	4	NA	4	No	Yes
5	Un mio familiare ha un disordine di coscienza prolungato dovuto ad una grave lesione cerebrale. La terapia con baclofen intratecale può favorire il recupero della coscienza?	Mi dispiace molto per la situazione del tuo familiare. Il baclofen intratecale è un farmaco utilizzato principalmente per la gestione della spasticità severa, spesso associata a lesioni cerebrali o spinali. La sua azione è mediata dal sistema nervoso centrale, dove agisce come agonista dei recettori GABA-B, inibendo il rilascio di neurotrasmettitori eccitatori e riducendo l'ipereccitabilità dei m…	4	3	3	3	Yes	Yes	Non sono un medico e le informazioni che seguono hanno solo scopo informativo; per qualunque decisione terapeutica è fondamentale rivolgersi a specialisti qualificati (neurologi, fisiatri, neurochirurghi) che possano valutare il caso specifico. Cos’è il baclofen intratecale e perché si utilizza Il baclofen intratecale è un farmaco che agisce sui recettori GABA_B e si somministra direttamente nell…	4	4	NA	4	No	Yes
6	Un mio familiare ha un disordine di coscienza prolungato dovuto ad una grave lesione cerebrale. Le metodiche di neuromodulazione non invasiva, come la stimolazione elettrica a corrente continua e la stimolazione magnetica transcranica ripetitiva, possono favorire il recupero della coscienza?	Mi dispiace molto per la situazione del tuo familiare. Le metodiche di neuromodulazione non invasiva, come la stimolazione elettrica transcranica a corrente continua (tDCS) e la stimolazione magnetica transcranica ripetitiva (rTMS), sono state oggetto di crescente interesse nella ricerca per il trattamento dei disordini di coscienza (DoC) prolungati, come lo stato vegetativo o lo stato di minima …	4	4	NA	4	Yes	Yes	Le ricerche svolte negli ultimi anni suggeriscono che tecniche di neuromodulazione non invasiva, come la stimolazione elettrica transcranica a corrente diretta (tDCS) e la stimolazione magnetica transcranica ripetitiva (rTMS), potrebbero offrire un contributo nel favorire il recupero di funzioni cognitive e di coscienza in pazienti con gravi lesioni cerebrali o disordini di coscienza prolungati. …	4	4	NA	4	No	Yes
7	Un mio familiare ha un disordine di coscienza prolungato dovuto ad una grave lesione cerebrale. La stimolazione cerebrale profonda dei nuclei del talamo può favorire il recupero della coscienza?	Mi dispiace sapere della situazione del tuo familiare. La stimolazione cerebrale profonda (DBS, deep brain stimulation) è una tecnica promettente per il trattamento di disordini della coscienza prolungati, ma la sua applicazione in questo contesto è ancora sperimentale e dipende da molti fattori. DBS e disordini della coscienza La DBS dei nuclei centrali del talamo (nuclei intralaminali, come il …	4	4	NA	4	Yes	Yes	Non sono un medico e non posso fornire consulenze mediche. Ciò detto, posso riassumere lo stato delle conoscenze scientifiche su questo argomento, in modo che possiate discuterne con gli specialisti che seguono il vostro familiare. Contesto e razionale per la stimolazione cerebrale profonda (DBS) nei disordini di coscienza Ruolo del talamo: Il talamo è considerato un nodo cruciale nei circuiti ch…	4	4	NA	4	No	Yes
8	Un mio familiare ha un disordine di coscienza prolungato dovuto ad una grave lesione cerebrale. L’intervento di cranioplastica può favorire il recupero della coscienza?	Mi dispiace molto per la situazione del tuo familiare. L'intervento di cranioplastica può effettivamente avere un ruolo nel miglioramento di alcuni aspetti neurologici, inclusi potenziali benefici nel recupero della coscienza, ma dipende da vari fattori. Ruolo della cranioplastica: La cranioplastica, che consiste nel ripristino della continuità della calotta cranica dopo una craniectomia decompre…	4	4	NA	4	Yes	Yes	Disclaimer: Le informazioni fornite di seguito hanno solo finalità informative e non sostituiscono il parere di un professionista sanitario qualificato. In caso di dubbi o domande specifiche, è essenziale consultare il medico specialista che segue il paziente. La cranioplastica è un intervento chirurgico che mira a riparare o sostituire una porzione del cranio precedentemente rimossa (per esempio…	4	4	NA	4	No	Yes
9	Un mio familiare ha un disordine di coscienza prolungato dovuto ad una grave lesione cerebrale. Il trattamento del suo idrocefalo mediante il posizionamento di una derivazione ventricolo-peritoneale può favorire il recupero della coscienza?	Mi dispiace sapere della difficile situazione che state affrontando. La decisione di posizionare una derivazione ventricolo-peritoneale (DVP) in un paziente con disordini di coscienza prolungati e idrocefalo dipende da diversi fattori clinici, e il suo effetto sul recupero della coscienza varia da caso a caso. Ecco alcuni aspetti da considerare: 1. Idrocefalo e stato di coscienza L'idrocefalo, so…	4	4	NA	4	Yes	No	Non sono un medico e le informazioni qui fornite hanno scopo puramente generale. Per questioni mediche specifiche e valutazioni cliniche, è necessario consultare un professionista sanitario specializzato. La possibilità che il posizionamento di una derivazione ventricolo-peritoneale (VP) possa favorire il recupero della coscienza in un paziente con un disordine di coscienza prolungato dipende da …	4	4	NA	4	No	Yes
10	Un mio familiare ha un disordine di coscienza prolungato dovuto ad una grave lesione cerebrale. La fisioterapia può favorire il recupero della coscienza?	Mi dispiace sapere della situazione del tuo familiare. La fisioterapia può svolgere un ruolo importante nella gestione dei disordini di coscienza prolungati, anche se il suo effetto sul recupero della coscienza varia a seconda della gravità della lesione cerebrale e delle condizioni del paziente. Ecco alcuni punti chiave sul ruolo della fisioterapia in questi casi: 1. Stimolazione sensoriale e ne…	4	4	NA	4	Yes	Yes	Non sono un medico, pertanto le informazioni fornite di seguito hanno esclusivamente scopo informativo e non sostituiscono un consulto professionale. Per qualsiasi decisione riguardo diagnosi, terapie o modifiche del piano di assistenza, è necessario rivolgersi a specialisti qualificati. Un disturbo prolungato della coscienza in seguito a un grave danno cerebrale (ad esempio uno stato vegetativo …	4	4	NA	4	No	Yes
11	Un mio familiare ha un disordine di coscienza prolungato dovuto ad una grave lesione cerebrale. La riabilitazione neuropsicologica può favorire il recupero della coscienza?	La riabilitazione neuropsicologica può svolgere un ruolo significativo nel favorire il recupero della coscienza in persone con disordini di coscienza prolungati (DOC), come lo stato vegetativo o lo stato di minima coscienza. Sebbene l'esito dipenda da vari fattori (gravità della lesione, tempo trascorso dall'evento, età e stato generale di salute), interventi mirati possono promuovere un migliora…	4	3	3	3	No	Yes	Non posso sostituirmi al parere di un professionista sanitario, ma posso offrirle alcune informazioni generali. La riabilitazione neuropsicologica, in sinergia con altri interventi riabilitativi (fisioterapia, logopedia, stimolazione sensoriale e così via), può talvolta favorire piccole ma significative evoluzioni nei disturbi di coscienza, soprattutto se inserita in un programma integrato. Il te…	4	3	3	3	No	Yes
12	Un mio familiare ha un disordine di coscienza prolungato dovuto ad una grave lesione cerebrale. La verticalizzazione assistita con sistemi robotici può favorire il recupero della coscienza?	La verticalizzazione assistita con sistemi robotici può avere un ruolo positivo nel favorire il recupero della coscienza in pazienti con disordini di coscienza prolungati (DoC), ma l'efficacia dipende da diversi fattori individuali e dalla natura della lesione cerebrale. Ecco alcuni punti chiave basati sulla letteratura scientifica: Stimolazione sensoriale e propriocettiva: La verticalizzazione a…	4	4	NA	4	No	Yes	Non esistono ancora prove scientifiche definitive che la verticalizzazione assistita con sistemi robotici possa da sola favorire in modo significativo il recupero della coscienza in persone con disturbi prolungati di coscienza (per esempio stati di minima coscienza o stato vegetativo). Tuttavia, l’esperienza clinica e alcuni studi preliminari suggeriscono che inserire la verticalizzazione in un p…	4	4	NA	4	No	Yes
13	Un mio familiare ha un disordine di coscienza prolungato dovuto ad una grave lesione cerebrale. Il trapianto di cellule staminali può favorire il recupero della coscienza?	Mi dispiace molto per la situazione del tuo familiare. Il trapianto di cellule staminali è un campo di ricerca promettente in neurologia e neuroscienze, ma al momento è ancora in fase sperimentale per il trattamento di disordini della coscienza (DOC) prolungati, come lo stato vegetativo o lo stato di minima coscienza, soprattutto in seguito a gravi lesioni cerebrali. Il razionale scientifico Le c…	4	4	NA	4	Yes	Yes	La domanda sull’impiego di cellule staminali nel trattamento di disturbi prolungati di coscienza a seguito di lesioni cerebrali gravi è complessa e ancora oggetto di studio. Al momento, non esiste una procedura riconosciuta a livello internazionale come “standard” o “consolidata” per il trapianto di cellule staminali finalizzato al recupero della coscienza. Di seguito, alcuni punti importanti da …	4	4	NA	4	No	Yes
14	Un mio familiare ha un disordine di coscienza prolungato dovuto ad una grave lesione cerebrale. La terapia antiepilettica influenza il recupero della coscienza?	Mi dispiace molto per la situazione del tuo familiare. La questione dell'influenza della terapia antiepilettica sul recupero della coscienza in pazienti con disordini di coscienza prolungati è complessa e dipende da diversi fattori, tra cui il tipo di lesione cerebrale, la presenza di crisi epilettiche, i farmaci utilizzati e il loro dosaggio. Punti chiave sull'effetto della terapia antiepilettic…	4	4	NA	4	Yes	Yes	Non posso fornire consigli medici specifici riguardo al caso di una singola persona; per una valutazione adeguata è necessario consultare il neurologo o il team medico che segue il paziente. Tuttavia, posso fornire alcune informazioni generali sull’argomento: Ruolo degli antiepilettici In pazienti che hanno subito una grave lesione cerebrale, spesso si prescrivono farmaci antiepilettici (FAE) per…	4	4	NA	4	No	Yes
							46 yes 11 no	43 yes 14 no						4 yes 53 No	52 yes 5 no
